# Supplementary material for: Schizophrenia-related Xpo7 haploinsufficiency leads to behavioral and nuclear transport pathologies
Source: EMBO Rep. 2025 Jan 7;26(4):948–81. doi: 10.1038/s44319-024-00362-9 (PMC11850608; doi:10.1038/s44319-024-00362-9)
Supplement: Supplementary file 3 — Source data Fig. 1 [file 44319_2024_362_MOESM3_ESM.zip › Fig 1C.xlsx]

## Sheet: Sheet1
Fig 1C		Xpo7+/+	Xpo7+/−
	1M	1	0.524332
	3M	1	0.511685
	6M	1	0.540108
