# Supplementary material for: Schizophrenia-related Xpo7 haploinsufficiency leads to behavioral and nuclear transport pathologies
Source: EMBO Rep. 2025 Jan 7;26(4):948–81. doi: 10.1038/s44319-024-00362-9 (PMC11850608; doi:10.1038/s44319-024-00362-9)
Supplement: Supplementary file 3 — Source data Fig. 1 [file 44319_2024_362_MOESM3_ESM.zip › Fig 1D.xlsx]

## Sheet: Sheet1
Fig1D	3M		6M
	Xpo7+/+	Xpo7+/−	Xpo7+/+	Xpo7+/−
	62	57.7	68.2	50
	58.7	53.7	75	51.7
	76.2	65.1	80	48.5
	61.9	62.6	66.7	45.5
	71.4	48.1	69.7	64.7
	68.7	58.3	79.1	54.5
	73.7	53.3	84.8	56.9
	62.5	65.3	69.4	55
	60	53.2	77.8	56.5
	71.4	43.2	64.5	68.9
	68	48.9	65.8	50
	68	67.8	80.8	69.2
	78.2	66.7	57.1	66.6
	71.1	76.7	62.2	52.3
	60.5	60.9	69.2	64
	68.4	65	56.4	58.7
	63.8	60.9	65.8	57.9
	59.5	63.6	63.1	61.2
	80.8	65.4	61.1	50
	81.8	55.7	65	50
	64.3	58.8
	63.6	50
		50
		56.6
		72.9
		63.2
		66.7
		50
		54.3
		51.3
