# Supplementary material for: Schizophrenia-related Xpo7 haploinsufficiency leads to behavioral and nuclear transport pathologies
Source: EMBO Rep. 2025 Jan 7;26(4):948–81. doi: 10.1038/s44319-024-00362-9 (PMC11850608; doi:10.1038/s44319-024-00362-9)
Supplement: Supplementary file 3 — Source data Fig. 1 [file 44319_2024_362_MOESM3_ESM.zip › Fig 1E.xlsx]

## Sheet: Sheet1
Fig 1E	69dB					73dB					77dB					81dB					85dB
	3M		6M			3M		6M			3M		6M			3M		6M			3M		6M
	Xpo7+/+	Xpo7+/−	Xpo7+/+	Xpo7+/−		Xpo7+/+	Xpo7+/−	Xpo7+/+	Xpo7+/−		Xpo7+/+	Xpo7+/−	Xpo7+/+	Xpo7+/−		Xpo7+/+	Xpo7+/−	Xpo7+/+	Xpo7+/−		Xpo7+/+	Xpo7+/−	Xpo7+/+	Xpo7+/−
	5.2532	8.2495	0.0242	4.1748		12.7346	14.7202	0.0131	13.3859		30.5215	22.0478	10.5038	24.7949		40.5362	44.4344	40.3859	8.6412		50.7352	26.0984	50.4146	51.3059
	4.6342	1.5234	1.8804	4.2756		5.7342	21.4472	12.849	11.4385		24.6426	35.7674	25.1279	27.4385		42.7342	23.1341	38.1195	31.2893		53.7352	41.028	54.1204	27.3959
	6.8342	4.6342	14.1142	2.5736		18.2235	16.2431	14.6589	13.5848		35.8553	24.6031	47.5511	20.5593		62.5894	40.038	50.4396	32.4096		38.7352	34.7445	48.8996	52.493
	0.3654	14.2918	0.0511	3.4768		8.2557	19.6485	6.043	5.3768		45.3423	32.33	10.946	23.4395		65.2311	32.2331	39.2859	18.0165		70.6241	30.901	72.8345	32.3958
	15.7342	9.2756	0.1532	11.1135		23.6432	23.0642	6.8492	9.5748		43.8453	27.9377	20.3158	5.3549		53.5324	58.5346	49.3859	26.1436		40.6241	23.8214	68.6289	40.3968
	0.4523	4.6342	0.0728	8.5744		13.7632	6.4268	6.1063	11.2485		25.5335	9.3306	32.016	20.4936		35.7421	10.3089	35.5839	35.0778		62.4623	41.1858	40.5867	15.3959
	8.3523	12.521	0.5991	5.3755		17.2531	15.1153	19.3237	11.4389		33.5342	35.7813	50.9875	35.4936		32.8632	45.3645	40.2895	37.2763		58.7732	42.7133	55.8803	46.3395
	2.7321	2.394	0.0131	6.4768		6.7323	8.4495	25.5121	15.4375		32.6426	25.6899	28.0164	20.3984		49.5362	38.213	50.3859	18.2704		49.2416	3.5469	48.3089	57.4968
	5.3316	5.6499	0.0241	8.5733		11.7352	0.0023	3.154	5.2483		10.6426	17.7716	21.2552	28.4964		58.2414	23.5769	40.3859	15.3808		60.3167	10.0135	35.3727	42.593
	10.4738	18.9023	20.7229	0.4437		16.5748	26.2375	8.1142	0.5839		28.9748	21.8353	35.5981	39.594		35.1059	34.6942	43.9285	26.9813		54.0958	41.774	76.9772	30.3958
	6.4536	7.3423	2.3333	3.6782		15.4531	13.3294	4.4532	27.5321		38.3355	39.7752	38.3576	27.8642		42.4643	32.5431	45.8453	22.5345		68.3462	32.5453	58.6341	30.315
	10.2537	2.3532	6.324	6.4321		6.7759	15.3251	2.8453	2.7541		40.4246	35.7438	46.5322	15.5451		50.2462	28.8441	46.7534	20.6452		58.5343	28.4575	62.843	27.7543
	8.4213	0.4356	2.3212	1.3531		26.4321	18.4501	20.5326	4.6431		35.5323	12.5292	38.6431	29.5231		46.2426	40.8431	70.6453	34.6456		48.7541	50.5326	40.1471	30.751
	2.3573	5.2353	9.4226	2.4666		17.1221	7.3253	15.3342	14.7424		48.5347	42.7666	41.7543	38.7764		39.2353	10.9432	60.5321	31.6453		55.6445	27.5346	50.6741	25.8472
	1.6326	3.2343	2.3533	7.432		15.4336	10.3576	21.6433	18.4244		25.645	25.6432	26.754	17.5653		40.9432	28.4364	52.5341	48.5435		68.4211	30.6432	68.3575	20.8472
