# Supplementary material for: Schizophrenia-related Xpo7 haploinsufficiency leads to behavioral and nuclear transport pathologies
Source: EMBO Rep. 2025 Jan 7;26(4):948–81. doi: 10.1038/s44319-024-00362-9 (PMC11850608; doi:10.1038/s44319-024-00362-9)
Supplement: Supplementary file 3 — Source data Fig. 1 [file 44319_2024_362_MOESM3_ESM.zip › Fig 1F.xlsx]

## Sheet: Sheet1
Fig 1F	Sociability					Social novelty preference
	3M		6M			3M		6M
	Xpo7+/+	Xpo7+/−	Xpo7+/+	Xpo7+/−		Xpo7+/+	Xpo7+/−	Xpo7+/+	Xpo7+/−
	67.6991	71.9547	75.5682	68.6487		73.7374	75.3252	77.2727	43.5374
	67.3077	77.6024	78.5714	66.8203		74.6528	58.7583	69.1083	33.1797
	60.9922	59.4306	66.8103	78.8461		63.9889	50.2365	47.8448	60.0877
	56.4853	76.161	81.0651	73.1343		67.3203	46.1538	60.6061	22.549
	69.403	51.497	67.4267	53.1977		76.2963	75.3221	72.1519	41.048
	72.7554	79.321	72.3684	79.3651		62.6016	82.0225	52.356	57.1875
	75.945	74.902	87.8531	47.7876		60.8333	39.5062	55.5556	67.1171
	77.7385	74.2857	70.5882	90.5983		52.5641	32.8125	65.3722	54.7085
	78.4194	75.2778	60.1356	81.203		53.0744	35.3357	57.3274	33.8509
	67.9688	50.4587	57.0239	40.9639		59.7656	51.2121	53.0235	38.8349
	81.3505	79.5139	60.3286	69.2726		37.6147	40.724	68.7723	41.2742
	88.9344	77.2358	59.2266	67.3981		52.2727	64.5833	71.3756	31.6239
	43.5644	66.1333	62.3225	44.4444		56.4356	72.093	45.1976	54.5455
	70.3911	78.8501	68.1354	64.8515		67.8082	26.0623	60.3115	39.899
	75.5725	73.1707	69.3251	70.2343		64.3254	65.6934	58.2996	48.2466
	75.8461	74.1936	72.1938	58.1037		74.2983	28.9773	62.1643	47.1356
	73.1243	68.4283	72.0189	74.1471		63.6025	74.7508	58.1753	52.1356
	60.1977	75.2334	62.1865	62.1178		59.3333	66.6346	45.2467	43.8457
	70.1744	87.2441	65.1945	62.3576		54.5642	60.8333	55.1668	36.7453
		71.5882					58.562
		61.4634					67.017
