# Supplementary material for: Schizophrenia-related Xpo7 haploinsufficiency leads to behavioral and nuclear transport pathologies
Source: EMBO Rep. 2025 Jan 7;26(4):948–81. doi: 10.1038/s44319-024-00362-9 (PMC11850608; doi:10.1038/s44319-024-00362-9)
Supplement: Supplementary file 3 — Source data Fig. 1 [file 44319_2024_362_MOESM3_ESM.zip › Fig 1G.xlsx]

## Sheet: Sheet1
Fig 1G	3M		6M
	Xpo7+/+	Xpo7+/−	Xpo7+/+	Xpo7+/−
	70.3333	71.6667	83.6667	75.6667
	74	89	76.5	81
	87.6667	83.6667	74.3333	82.3333
	80.3333	67.3333	76.6667	71.3333
	87.6667	87.6667	93.3333	95
	70.6667	90.6667	87	66.6667
	89.3333	72	79	91
	74.3333	80.6667	76	87
	83.6667	82.6667	90.6667	84
	80.6667	77.6667	79	76.3333
	85	80	76.3333	88
	80	78.3333	80	84.3333
	82	81	82.3333	81
	77.6667	83.3333	83	80.6667
	88.3333	88.6667	89	80
