# Supplementary material for: Schizophrenia-related Xpo7 haploinsufficiency leads to behavioral and nuclear transport pathologies
Source: EMBO Rep. 2025 Jan 7;26(4):948–81. doi: 10.1038/s44319-024-00362-9 (PMC11850608; doi:10.1038/s44319-024-00362-9)
Supplement: Supplementary file 4 — Source data Fig. 2 [file 44319_2024_362_MOESM4_ESM.zip › source data for Fig2B.xlsx]

## Sheet: Sheet1
Number	# of Grouped proteins	Accession number	Master accession number	Master protein name	Master Gene Symbol	Species	MW(kDa)	Peptides	Unique peptides		Xpo7ko/XpoWT
1	1	Q6ZWR6	Q6ZWR6	Nesprin-1	Syne1	Mus musculus	1009.95	333	331		1.44485
2	1	Q9QXZ0	Q9QXZ0	Microtubule-actin cross-linking factor 1	Macf1	Mus musculus	831.893	224	221		1.00648
3	1	Q6ZWQ0	Q6ZWQ0	Nesprin-2	Syne2	Mus musculus	782.74	211	211		2.06378
4	1	Q9QXS1	Q9QXS1	Plectin	Plec	Mus musculus	534.196	201	199		1.20126
5	1	Q9JHU4	Q9JHU4	Cytoplasmic dynein 1 heavy chain 1	Dync1h1	Mus musculus	532.056	194	194		0.859985
6	1	Q91ZU6	Q91ZU6	Dystonin	Dst	Mus musculus	834.233	177	177		1.1011
7	1	E9Q401	E9Q401	Ryanodine receptor 2	Ryr2	Mus musculus	564.83	154	142		1.06819
8	1	Q9QYX7	Q9QYX7	Protein piccolo	Pclo	Mus musculus	550.845	145	139		0.90838
9	1	P16546	P16546	Spectrin alpha chain, non-erythrocytic 1	Sptan1	Mus musculus	284.602	132	131		1.06978
10	1	A2AN08	A2AN08	E3 ubiquitin-protein ligase UBR4	Ubr4	Mus musculus	572.301	122	122		0.784656
11	1	A2ANY6	A2ANY6	Midasin	Mdn1	Mus musculus	630.354	122	122		1.18662
12	1	Q9JLC8	Q9JLC8	Sacsin	Sacs	Mus musculus	520.696	117	117		2.26762
13	1	Q9ERU9	Q9ERU9	E3 SUMO-protein ligase RanBP2	Ranbp2	Mus musculus	341.127	113	113		1.44456
14	1	A2AAE1	A2AAE1	Transmembrane protein KIAA1109	Kiaa1109	Mus musculus	555.375	107	107		1.31244
15	1	Q70FJ1	Q70FJ1	A-kinase anchor protein 9	Akap9	Mus musculus	435.885	107	107		1.18647
16	1	A2ASS6	A2ASS6	Titin	Ttn	Mus musculus	3906.57	104	104		#DIV/0!
17	1	Q62261	Q62261	Spectrin beta chain, non-erythrocytic 1	Sptbn1	Mus musculus	274.231	113	104		1.04914
18	1	Q7TMY8	Q7TMY8	E3 ubiquitin-protein ligase HUWE1	Huwe1	Mus musculus	482.643	104	104		1.23533
19	1	E9Q2E4	E9Q2E4	HECT domain E3 ubiquitin protein ligase 4	Hectd4	Mus musculus	484.137	102	102		0.785519
20	1	Q8C8R3	Q8C8R3	Ankyrin-2	Ank2	Mus musculus	426.27	112	102		1.04977
21	1	E9PVZ8	E9PVZ8	Golgi autoantigen, golgin subfamily b, macrogolgin 1	Golgb1	Mus musculus	370.161	96	96		0.997757
22	1	Q6P4T2	Q6P4T2	U5 small nuclear ribonucleoprotein 200 kDa helicase	Snrnp200	Mus musculus	244.549	96	96		1.43242
23	1	Q68FG2	Q68FG2	Spectrin beta chain	Sptbn2	Mus musculus	270.93	96	95		1.11993
24	1	Q45VK7	Q45VK7	Cytoplasmic dynein 2 heavy chain 1	Dync2h1	Mus musculus	492.349	94	94		#DIV/0!
25	1	Q7TPH6	Q7TPH6	E3 ubiquitin-protein ligase MYCBP2	Mycbp2	Mus musculus	521.239	94	94		1.12723
26	1	E9PX29	E9PX29	Spectrin beta chain	Sptbn4	Mus musculus	288.827	93	93		1.09167
27	1	O88737	O88737	Protein bassoon	Bsn	Mus musculus	418.851	93	93		1.07362
28	1	Q4U2R1	Q4U2R1	E3 ubiquitin-protein ligase HERC2	Herc2	Mus musculus	527.466	93	93		1.46045
29	1	Q8BPN8	Q8BPN8	DmX-like protein 2	Dmxl2	Mus musculus	338.212	94	93		0.791188
30	1	Q8BX70	Q8BX70	Vacuolar protein sorting-associated protein 13C	Vps13c	Mus musculus	420.095	91	91		0.657557
31	1	B1ART2	B1ART2	Vacuolar protein sorting 13D	Vps13d	Mus musculus	490.978	90	90		0.792756
32	1	Q91ZX7	Q91ZX7	Prolow-density lipoprotein receptor-related protein 1	Lrp1	Mus musculus	504.754	90	90		1.19017
33	1	E9PZP8	E9PZP8	HECT and RLD domain-containing E3 ubiquitin protein ligase family member 1	Herc1	Mus musculus	532.669	89	89		1.89773
34	1	E9Q616	E9Q616	AHNAK nucleoprotein (desmoyokin)	Ahnak	Mus musculus	604.263	86	86		1.14932
35	1	P42859	P42859	Huntingtin	Htt	Mus musculus	344.694	86	86		0.939189
36	1	Q9JLN9	Q9JLN9	Serine/threonine-protein kinase mTOR	Mtor	Mus musculus	288.792	86	86		0.800242
37	1	F6ZDS4	F6ZDS4	Nucleoprotein TPR	Tpr	Mus musculus	273.994	84	84		1.43585
38	1	Q5XG71	Q5XG71	Small subunit processome component 20 homolog	Utp20	Mus musculus	317.749	83	83		1.49526
39	1	E9PVA8	E9PVA8	eIF-2-alpha kinase activator GCN1	Gcn1	Mus musculus	293.027	81	81		0.983452
40	1	Q62504	Q62504	Msx2-interacting protein	Spen	Mus musculus	398.763	81	81		1.49595
41	1	E9Q6R7	E9Q6R7	Utrophin	Utrn	Mus musculus	392.713	80	80		0.983641
42	1	P15508	P15508	Spectrin beta chain, erythrocytic	Sptb	Mus musculus	245.254	80	80		0.895492
43	1	Q99PV0	Q99PV0	Pre-mRNA-processing-splicing factor 8	Prpf8	Mus musculus	273.621	80	80		1.49629
44	1	E9Q3L2	E9Q3L2	Phosphatidylinositol 4-kinase alpha	Pi4ka	Mus musculus	237.047	79	79		0.959004
45	1	P19096	P19096	Fatty acid synthase	Fasn	Mus musculus	272.434	79	79		0.663186
46	1	Q04690	Q04690	Neurofibromin	Nf1	Mus musculus	319.601	79	79		0.782239
47	1	Q571H0	Q571H0	Nucleolar pre-ribosomal-associated protein 1	Urb1	Mus musculus	254.617	79	79		1.32046
48	1	Q6VNB8	Q6VNB8	WD repeat and FYVE domain-containing protein 3	Wdfy3	Mus musculus	392.345	79	79		1.02391
49	1	Q9QYR6	Q9QYR6	Microtubule-associated protein 1A	Map1a	Mus musculus	300.147	81	79		0.86233
50	1	P55200	P55200	Histone-lysine N-methyltransferase 2A	Kmt2a	Mus musculus	429.658	83	78		1.49311
51	1	Q05793	Q05793	Basement membrane-specific heparan sulfate proteoglycan core protein	Hspg2	Mus musculus	398.301	78	78		0.91911
52	1	Q9EPN1	Q9EPN1	Neurobeachin	Nbea	Mus musculus	326.748	86	78		0.936942
53	1	P11531	P11531	Dystrophin	Dmd	Mus musculus	425.84	79	77		0.946826
54	1	Q0KL02	Q0KL02	Triple functional domain protein	Trio	Mus musculus	347.867	77	77		1.01794
55	1	Q8CJ40	Q8CJ40	Rootletin	Crocc	Mus musculus	226.946	77	77		0.986289
56	1	P11881	P11881	Inositol 1,4,5-trisphosphate receptor type 1	Itpr1	Mus musculus	313.173	85	76		1.1501
57	1	A2AGT5	A2AGT5	Cytoskeleton-associated protein 5	Ckap5	Mus musculus	225.639	75	75		1.0141
58	1	G3X9B1	G3X9B1	HEAT repeat-containing protein 1	Heatr1	Mus musculus	242.075	73	73		1.35121
59	1	O88738	O88738	Baculoviral IAP repeat-containing protein 6	Birc6	Mus musculus	532.181	73	73		0.888037
60	1	P97412	P97412	Lysosomal-trafficking regulator	Lyst	Mus musculus	425.294	73	73		1.0017
61	1	A2CG49	A2CG49	Kalirin	Kalrn	Mus musculus	337.003	84	72		1.15449
62	1	Q5H8C4	Q5H8C4	Vacuolar protein sorting-associated protein 13A	Vps13a	Mus musculus	359.409	72	72		0.741603
63	1	P08032	P08032	Spectrin alpha chain, erythrocytic 1	Spta1	Mus musculus	279.867	71	71		0.406675
64	1	P20357	P20357	Microtubule-associated protein 2	Map2	Mus musculus	199.134	71	71		0.895898
65	1	Q61687	Q61687	Transcriptional regulator ATRX	Atrx	Mus musculus	278.592	71	71		2.17126
66	1	Q61879	Q61879	Myosin-10	Myh10	Mus musculus	228.998	83	71		1.15668
67	1	Q6P5D8	Q6P5D8	Structural maintenance of chromosomes flexible hinge domain-containing protein 1	Smchd1	Mus musculus	225.651	71	71		1.31192
68	1	Q9JMH9	Q9JMH9	Unconventional myosin-XVIIIa	Myo18a	Mus musculus	232.761	71	71		1.08083
69	1	E9Q7G0	E9Q7G0	Nuclear mitotic apparatus protein 1	Numa1	Mus musculus	235.633	70	70		1.97957
70	1	Q8CJF7	Q8CJF7	Protein ELYS	Ahctf1	Mus musculus	247.65	70	70		1.36505
71	1	Q99104	Q99104	Unconventional myosin-Va	Myo5a	Mus musculus	215.543	76	70		1.16106
72	1	A0A0J9YUD5	A0A0J9YUD5	Nucleoporin 205	Nup205	Mus musculus	233.1	68	68		1.40744
73	1	Q68FD5	Q68FD5	Clathrin heavy chain 1	Cltc	Mus musculus	191.558	68	68		0.572741
74	1	A2AGL3	A2AGL3	Ryanodine receptor 3	Ryr3	Mus musculus	551.338	68	67		1.00059
75	1	Q5SSH7	Q5SSH7	Zinc finger ZZ-type and EF-hand domain-containing protein 1	Zzef1	Mus musculus	328.318	66	66		0.948237
76	1	Q61315	Q61315	Adenomatous polyposis coli protein	Apc	Mus musculus	311.096	67	66		0.796624
77	1	B1AY13	B1AY13	Ubiquitin carboxyl-terminal hydrolase 24	Usp24	Mus musculus	294.007	65	65		0.857227
78	1	E9Q8I9	E9Q8I9	Protein furry homolog	Fry	Mus musculus	339.099	67	65		0.904491
79	1	Q6ZQ08	Q6ZQ08	CCR4-NOT transcription complex subunit 1	Cnot1	Mus musculus	266.814	65	65		1.37604
80	1	Q80YV3	Q80YV3	Transformation/transcription domain-associated protein	Trrap	Mus musculus	291.563	65	65		1.22095
81	1	Q60675	Q60675	Laminin subunit alpha-2	Lama2	Mus musculus	343.821	63	63		0.722976
82	1	Q71LX4	Q71LX4	Talin-2	Tln2	Mus musculus	253.627	71	62		0.939683
83	1	Q9JI18	Q9JI18	Low-density lipoprotein receptor-related protein 1B	Lrp1b	Mus musculus	513.645	62	62		0.950135
84	1	D4AFX7	D4AFX7	DnaJ heat shock protein family (Hsp40) member C13	Dnajc13	Mus musculus	255.072	61	61		1.04596
85	1	Q91VW5	Q91VW5	Golgin subfamily A member 4	Golga4	Mus musculus	257.568	61	61		#DIV/0!
86	1	Q9CW03	Q9CW03	Structural maintenance of chromosomes protein 3	Smc3	Mus musculus	141.557	61	61		1.51343
87	1	P59764	P59764	Dedicator of cytokinesis protein 4	Dock4	Mus musculus	226.554	60	60		0.771726
88	1	Q5SWU9	Q5SWU9	Acetyl-CoA carboxylase 1	Acaca	Mus musculus	265.261	70	60		0.967925
89	1	Q6ZQH8	Q6ZQH8	Nucleoporin NUP188	Nup188	Mus musculus	196.697	60	60		1.44077
90	1	Q80X90	Q80X90	Filamin-B	Flnb	Mus musculus	277.828	61	60		1.34325
91	1	Q8BTM8	Q8BTM8	Filamin-A	Flna	Mus musculus	281.225	67	60		1.09273
92	1	Q8C0T5	Q8C0T5	Signal-induced proliferation-associated 1-like protein 1	Sipa1l1	Mus musculus	197.034	62	60		1.2683
93	1	Q8CC88	Q8CC88	von Willebrand factor A domain-containing protein 8	Vwa8	Mus musculus	213.425	60	60		0.866528
94	1	P97313	P97313	DNA-dependent protein kinase catalytic subunit	Prkdc	Mus musculus	471.478	59	59		1.13452
95	1	Q6KCD5	Q6KCD5	Nipped-B-like protein	Nipbl	Mus musculus	315.456	59	59		1.53333
96	1	O88491	O88491	Histone-lysine N-methyltransferase, H3 lysine-36 specific	Nsd1	Mus musculus	284.087	58	58		1.35508
97	1	P26039	P26039	Talin-1	Tln1	Mus musculus	269.825	58	58		1.05936
98	1	P48725	P48725	Pericentrin	Pcnt	Mus musculus	329.47	58	58		1.17137
99	1	Q69ZR2	Q69ZR2	E3 ubiquitin-protein ligase HECTD1	Hectd1	Mus musculus	290.09	58	58		1.20651
100	1	Q6PNC0	Q6PNC0	DmX-like protein 1	Dmxl1	Mus musculus	336.015	58	58		2.88817
101	1	Q8BIK4	Q8BIK4	Dedicator of cytokinesis protein 9	Dock9	Mus musculus	235.314	61	58		0.92757
102	1	Q8C170	Q8C170	Unconventional myosin-IXa	Myo9a	Mus musculus	292.123	59	58		0.802515
103	1	Q8VDD5	Q8VDD5	Myosin-9	Myh9	Mus musculus	226.375	65	58		1.07034
104	1	E9Q5F9	E9Q5F9	Histone-lysine N-methyltransferase SETD2	Setd2	Mus musculus	285.668	57	57		0.880345
105	1	F8VQ05	F8VQ05	FRY-like transcription coactivator	Fryl	Mus musculus	337.826	57	57		0.994391
106	1	P14873	P14873	Microtubule-associated protein 1B	Map1b	Mus musculus	270.261	57	57		0.9438
107	1	Q62383	Q62383	Transcription elongation factor SPT6	Supt6h	Mus musculus	199.088	57	57		1.72995
108	1	Q6NS46	Q6NS46	Protein RRP5 homolog	Pdcd11	Mus musculus	207.783	58	57		1.43813
109	1	Q80XK6	Q80XK6	Autophagy-related protein 2 homolog B	Atg2b	Mus musculus	231.402	57	57		0.824943
110	1	Q8BKX6	Q8BKX6	Serine/threonine-protein kinase SMG1	Smg1	Mus musculus	409.775	57	57		#DIV/0!
111	1	A0A1L1SQU7	A0A1L1SQU7	FAT atypical cadherin 1	Fat1	Mus musculus	512.203	56	56		1.74968
112	1	Q5S006	Q5S006	Leucine-rich repeat serine/threonine-protein kinase 2	Lrrk2	Mus musculus	284.737	56	56		0
113	1	Q6URW6	Q6URW6	Myosin-14	Myh14	Mus musculus	228.588	56	56		1.19145
114	1	Q7TSJ2	Q7TSJ2	Microtubule-associated protein 6	Map6	Mus musculus	96.452	56	56		0.775768
115	1	Q80TP3	Q80TP3	E3 ubiquitin-protein ligase UBR5	Ubr5	Mus musculus	308.356	56	56		1.12276
116	1	Q8CJ19	Q8CJ19	[F-actin]-monooxygenase MICAL3	Mical3	Mus musculus	223.724	59	56		1.10467
117	1	Q9CU62	Q9CU62	Structural maintenance of chromosomes protein 1A	Smc1a	Mus musculus	143.238	56	56		1.6601
118	1	Q9QZQ1	Q9QZQ1	Afadin	Afdn	Mus musculus	206.505	56	56		1.0245
119	1	Q9Z329	Q9Z329	Inositol 1,4,5-trisphosphate receptor type 2	Itpr2	Mus musculus	307.483	57	56		1.47435
120	1	E9Q555	E9Q555	E3 ubiquitin-protein ligase RNF213	Rnf213	Mus musculus	584.27	55	55		#DIV/0!
121	1	Q80TA9	Q80TA9	Ectopic P granules protein 5 homolog	Epg5	Mus musculus	290.805	55	55		0
122	1	Q8BLN6	Q8BLN6	Protein unc-80 homolog	Unc80	Mus musculus	363.508	55	55		1.10434
123	1	Q8BTI8	Q8BTI8	Serine/arginine repetitive matrix protein 2	Srrm2	Mus musculus	294.846	55	55		1.25002
124	1	P01027	P01027	Complement C3	C3	Mus musculus	186.486	54	54		2.45808
125	1	Q5DTT3	Q5DTT3	Protein TASOR 2	Tasor2	Mus musculus	264.285	54	54		1.35933
126	1	Q6PFD9	Q6PFD9	Nuclear pore complex protein Nup98-Nup96	Nup98	Mus musculus	197.241	54	54		1.47132
127	1	Q80U49	Q80U49	Centrosomal protein of 170 kDa protein B	Cep170b	Mus musculus	170.821	55	54		0.821432
128	1	Q811P8	Q811P8	Rho GTPase-activating protein 32	Arhgap32	Mus musculus	229.722	56	54		0.910567
129	1	Q8BI84	Q8BI84	Transport and Golgi organization protein 1 homolog	Mia3	Mus musculus	213.677	54	54		1.25124
130	1	Q8BNA6	Q8BNA6	Protocadherin Fat 3	Fat3	Mus musculus	502.02	54	54		0.88753
131	1	Q8CHG3	Q8CHG3	GRIP and coiled-coil domain-containing protein 2	Gcc2	Mus musculus	194.446	54	54		0
132	1	B1AWL2	B1AWL2	Zinc finger protein 462	Znf462	Mus musculus	282.72	53	53		1.54158
133	1	E9PZJ8	E9PZJ8	Activating signal cointegrator 1 complex subunit 3	Ascc3	Mus musculus	250.559	53	53		1.00579
134	1	P19137	P19137	Laminin subunit alpha-1	Lama1	Mus musculus	338.155	53	53		1.39858
135	1	P70398	P70398	Probable ubiquitin carboxyl-terminal hydrolase FAF-X	Usp9x	Mus musculus	290.714	71	53		1.19202
136	1	Q80WC3	Q80WC3	Trinucleotide repeat-containing gene 18 protein	Tnrc18	Mus musculus	307.64	54	53		1.23344
137	1	Q99MY8	Q99MY8	Histone-lysine N-methyltransferase ASH1L	Ash1l	Mus musculus	331.336	53	53		1.03903
138	1	Q9Z1T6	Q9Z1T6	1-phosphatidylinositol 3-phosphate 5-kinase	Pikfyve	Mus musculus	236.88	53	53		0
139	1	Q9Z277	Q9Z277	Tyrosine-protein kinase BAZ1B	Baz1b	Mus musculus	170.652	53	53		1.35348
140	1	P08775	P08775	DNA-directed RNA polymerase II subunit RPB1	Polr2a	Mus musculus	217.18	52	52		1.42443
141	1	Q5SNZ0	Q5SNZ0	Girdin	Ccdc88a	Mus musculus	215.924	52	52		0.936165
142	1	Q5SYL3	Q5SYL3	Protein KIAA0100	Kiaa0100	Mus musculus	254.475	52	52		1.38179
143	1	Q61001	Q61001	Laminin subunit alpha-5	Lama5	Mus musculus	404.061	52	52		0.95361
144	1	Q7TT50	Q7TT50	Serine/threonine-protein kinase MRCK beta	Cdc42bpb	Mus musculus	194.755	56	52		0.971638
145	1	Q8BL66	Q8BL66	Early endosome antigen 1	Eea1	Mus musculus	160.918	52	52		0.967199
146	1	E9Q512	E9Q512	Thyroid hormone receptor interactor 11	Trip11	Mus musculus	226.458	51	51		1.49787
147	1	Q6ZQ93	Q6ZQ93	Ubiquitin carboxyl-terminal hydrolase 34	Usp34	Mus musculus	408.222	51	51		1.27229
148	1	Q9Z2U2	Q9Z2U2	Zinc finger protein 292	Zfp292	Mus musculus	301.054	51	51		1.64305
149	1	D3YZU1	D3YZU1	SH3 and multiple ankyrin repeat domains protein 1	Shank1	Mus musculus	226.318	50	50		1.17109
150	1	E9PWQ3	E9PWQ3	Collagen, type VI, alpha 3	Col6a3	Mus musculus	353.936	50	50		1.03241
151	1	E9Q286	E9Q286	Little elongation complex subunit 1	Ice1	Mus musculus	242.258	50	50		2.43306
152	1	E9Q411	E9Q411	Neuroblastoma-amplified sequence	Nbas	Mus musculus	265.778	50	50		1.32563
153	1	F8VPN4	F8VPN4	4-alpha-glucanotransferase	Agl	Mus musculus	174.289	50	50		0.645986
154	1	G5E870	G5E870	E3 ubiquitin-protein ligase TRIP12	Trip12	Mus musculus	224.133	50	50		1.08787
155	1	O08638	O08638	Myosin-11	Myh11	Mus musculus	227.031	50	50		0.740812
156	1	P23116	P23116	Eukaryotic translation initiation factor 3 subunit A	Eif3a	Mus musculus	161.938	50	50		0.866277
157	1	P39447	P39447	Tight junction protein ZO-1	Tjp1	Mus musculus	194.744	50	50		1.04359
158	1	P55937	P55937	Golgin subfamily A member 3	Golga3	Mus musculus	167.224	50	50		0.973708
159	1	Q3UHK6	Q3UHK6	Teneurin-4	Tenm4	Mus musculus	308.431	51	50		1.13896
160	1	Q3UHU5	Q3UHU5	Microtubule cross-linking factor 1	Mtcl1	Mus musculus	213.865	53	50		0.656374
161	1	Q8CHC4	Q8CHC4	Synaptojanin-1	Synj1	Mus musculus	172.618	50	50		0.897927
162	1	Q922J3	Q922J3	CAP-Gly domain-containing linker protein 1	Clip1	Mus musculus	155.818	52	50		0.804262
163	1	Q9WU42	Q9WU42	Nuclear receptor corepressor 2	Ncor2	Mus musculus	269.813	51	50		0.861416
164	1	A2A654	A2A654	Bromodomain PHD finger transcription factor	Bptf	Mus musculus	333.235	49	49		1.37591
165	1	E9Q1M1	E9Q1M1	PDZ domain-containing 2	Pdzd2	Mus musculus	296.731	49	49		1.42856
166	1	P49025	P49025	Citron Rho-interacting kinase	Cit	Mus musculus	235.392	49	49		0.802381
167	1	Q3UGY8	Q3UGY8	Brefeldin A-inhibited guanine nucleotide-exchange protein 3	Arfgef3	Mus musculus	240.094	49	49		0.896629
168	1	Q3UU96	Q3UU96	Serine/threonine-protein kinase MRCK alpha	Cdc42bpa	Mus musculus	195.538	49	49		0.90657
169	1	Q6PDI5	Q6PDI5	Proteasome adapter and scaffold protein ECM29	Ecpas	Mus musculus	203.707	49	49		0.913103
170	1	Q8CGC7	Q8CGC7	Bifunctional glutamate/proline--tRNA ligase	Eprs1	Mus musculus	170.084	49	49		1.58528
171	1	Q8R151	Q8R151	NFX1-type zinc finger-containing protein 1	Znfx1	Mus musculus	218.833	49	49		1.12686
172	1	Q8VDD9	Q8VDD9	PH-interacting protein	Phip	Mus musculus	206.73	51	49		1.33903
173	1	Q9ESK9	Q9ESK9	RB1-inducible coiled-coil protein 1	Rb1cc1	Mus musculus	182.353	49	49		0.716478
174	1	A2A690	A2A690	Protein TANC2	Tanc2	Mus musculus	220.266	48	48		0.880049
175	1	E9Q557	E9Q557	Desmoplakin	Dsp	Mus musculus	332.918	48	48		0.425136
176	1	O88307	O88307	Sortilin-related receptor	Sorl1	Mus musculus	247.088	48	48		0.895755
177	1	Q61292	Q61292	Laminin subunit beta-2	Lamb2	Mus musculus	196.583	48	48		0.948073
178	1	Q61595	Q61595	Kinectin	Ktn1	Mus musculus	152.596	48	48		1.41963
179	1	Q921C3	Q921C3	Bromodomain and WD repeat-containing protein 1	Brwd1	Mus musculus	259.234	50	48		1.01475
180	1	Q99PP2	Q99PP2	Zinc finger protein 318	Znf318	Mus musculus	246.327	48	48		1.05371
181	1	Q9QVP9	Q9QVP9	Protein-tyrosine kinase 2-beta	Ptk2b	Mus musculus	115.794	48	48		0.887923
182	1	Q9R0M0	Q9R0M0	Cadherin EGF LAG seven-pass G-type receptor 2	Celsr2	Mus musculus	316.992	50	48		1.25822
183	1	Q9Z1B3	Q9Z1B3	1-phosphatidylinositol 4,5-bisphosphate phosphodiesterase beta-1	Plcb1	Mus musculus	138.4	49	48		0.845188
184	1	V9GX34	V9GX34	CUB and Sushi multiple domains 2	Csmd2	Mus musculus	392.488	48	48		1.18893
185	1	A2AQ25	A2AQ25	Sickle tail protein	Skt	Mus musculus	213.042	47	47		1.00651
186	1	E9PZM4	E9PZM4	Chromodomain-helicase-DNA-binding protein 2	Chd2	Mus musculus	210.809	53	47		1.36837
187	1	Q02357	Q02357	Ankyrin-1	Ank1	Mus musculus	204.231	47	47		0.510887
188	1	Q62407	Q62407	Striated muscle-specific serine/threonine-protein kinase	Speg	Mus musculus	354.35	47	47		0.881316
189	1	Q6PB66	Q6PB66	Leucine-rich PPR motif-containing protein, mitochondrial	Lrpprc	Mus musculus	156.616	47	47		0.803029
190	1	Q6ZPE2	Q6ZPE2	Myotubularin-related protein 5	Sbf1	Mus musculus	208.695	49	47		0.89967
191	1	Q8CFQ3	Q8CFQ3	RNA helicase aquarius	Aqr	Mus musculus	170.298	47	47		1.59619
192	1	Q8CH77	Q8CH77	Neuron navigator 1	Nav1	Mus musculus	202.369	48	47		0.555608
193	1	Q8CIQ7	Q8CIQ7	Dedicator of cytokinesis protein 3	Dock3	Mus musculus	232.912	47	47		0.930524
194	1	O08788	O08788	Dynactin subunit 1	Dctn1	Mus musculus	141.679	46	46		0.940533
195	1	Q69ZR9	Q69ZR9	Protein TASOR	Tasor	Mus musculus	181.398	46	46		1.52904
196	1	Q8BX17	Q8BX17	Gem-associated protein 5	Gemin5	Mus musculus	166.596	46	46		1.1939
197	1	Q99NB9	Q99NB9	Splicing factor 3B subunit 1	Sf3b1	Mus musculus	145.817	46	46		1.45691
198	1	Q9ESE1	Q9ESE1	Lipopolysaccharide-responsive and beige-like anchor protein	Lrba	Mus musculus	317.069	46	46		0.291491
199	1	B9EJA2	B9EJA2	Cortactin-binding protein 2	Cttnbp2	Mus musculus	178.776	45	45		0.90553
200	1	P11276	P11276	Fibronectin	Fn1	Mus musculus	272.543	45	45		1.14906
201	1	P33173	P33173	Kinesin-like protein KIF1A	Kif1a	Mus musculus	191.727	57	45		0.756555
202	1	Q0P5W1	Q0P5W1	Vacuolar protein sorting-associated protein 8 homolog	Vps8	Mus musculus	161.147	45	45		1.00041
203	1	Q6DFZ1	Q6DFZ1	Golgi-specific brefeldin A-resistance factor 1	Gbf1	Mus musculus	206.784	45	45		0.750708
204	1	Q6P4S8	Q6P4S8	Integrator complex subunit 1	Ints1	Mus musculus	245.171	45	45		1.78707
205	1	Q9EPQ8	Q9EPQ8	Transcription factor 20	Tcf20	Mus musculus	215.687	45	45		1.07606
206	1	Q9QWI6	Q9QWI6	SRC kinase signaling inhibitor 1	Srcin1	Mus musculus	134.859	45	45		1.02417
207	1	Q9WTS4	Q9WTS4	Teneurin-1	Tenm1	Mus musculus	305.801	45	45		1.13183
208	1	E9Q9B7	E9Q9B7	Kinase D-interacting substrate 220	Kidins220	Mus musculus	199.187	44	44		1.18562
209	1	E9Q9K8	E9Q9K8	A kinase (PRKA) anchor protein 6	Akap6	Mus musculus	254.327	44	44		1.18618
210	1	G5E8K5	G5E8K5	Ankyrin-3	Ank3	Mus musculus	214.066	44	44		0.953253
211	1	Q0VGY8	Q0VGY8	Protein TANC1	Tanc1	Mus musculus	200.809	44	44		#DIV/0!
212	1	Q5U430	Q5U430	E3 ubiquitin-protein ligase UBR3	Ubr3	Mus musculus	212.758	44	44		0.873368
213	1	Q69ZN7	Q69ZN7	Myoferlin	Myof	Mus musculus	233.327	44	44		1.19962
214	1	Q6DFV3	Q6DFV3	Rho GTPase-activating protein 21	Arhgap21	Mus musculus	215.746	45	44		1.07645
215	1	Q6P5U7	Q6P5U7	NACHT and WD repeat domain-containing protein 2	Nwd2	Mus musculus	197.415	44	44		0.929235
216	1	Q7TSC1	Q7TSC1	Protein PRRC2A	Prrc2a	Mus musculus	229.205	44	44		0.970908
217	1	Q80TT8	Q80TT8	Cullin-9	Cul9	Mus musculus	209.162	46	44		1.10801
218	1	Q80XI3	Q80XI3	Eukaryotic translation initiation factor 4 gamma 3	Eif4g3	Mus musculus	174.893	47	44		0.939229
219	1	Q8BSQ9	Q8BSQ9	Protein polybromo-1	Pbrm1	Mus musculus	187.192	44	44		1.60415
220	1	Q8R1A4	Q8R1A4	Dedicator of cytokinesis protein 7	Dock7	Mus musculus	241.444	46	44		1.04177
221	1	Q9QX47	Q9QX47	Protein SON	Son	Mus musculus	265.656	44	44		1.32787
222	1	A2A9C3	A2A9C3	KICSTOR complex protein SZT2	Szt2	Mus musculus	377.632	43	43		#DIV/0!
223	1	O70133	O70133	ATP-dependent RNA helicase A	Dhx9	Mus musculus	149.475	43	43		1.27222
224	1	Q148V7	Q148V7	RAB11-binding protein RELCH	Relch	Mus musculus	134.589	43	43		0.898943
225	1	Q61464	Q61464	Zinc finger protein 638	Znf638	Mus musculus	218.134	43	43		1.4044
226	1	Q6A065	Q6A065	Centrosomal protein of 170 kDa	Cep170	Mus musculus	175.055	43	43		1.35586
227	1	Q6P5D3	Q6P5D3	Putative ATP-dependent RNA helicase DHX57	Dhx57	Mus musculus	155.765	44	43		0.684476
228	1	Q8BU30	Q8BU30	Isoleucine--tRNA ligase, cytoplasmic	Iars1	Mus musculus	144.274	43	43		1.50257
229	1	Q8BUR4	Q8BUR4	Dedicator of cytokinesis protein 1	Dock1	Mus musculus	215.089	45	43		#DIV/0!
230	1	Q8C547	Q8C547	HEAT repeat-containing protein 5B	Heatr5b	Mus musculus	224.323	43	43		0.6009
231	1	Q8R4H2	Q8R4H2	Rho guanine nucleotide exchange factor 12	Arhgef12	Mus musculus	172.353	43	43		0.879054
232	1	Q8VHY0	Q8VHY0	Chondroitin sulfate proteoglycan 4	Cspg4	Mus musculus	252.312	43	43		1.20515
233	1	Q920I9	Q920I9	WD repeat-containing protein 7	Wdr7	Mus musculus	163.451	43	43		0.768365
234	1	Q99PU8	Q99PU8	ATP-dependent RNA helicase DHX30	Dhx30	Mus musculus	136.668	43	43		1.78587
235	1	Q9WTS5	Q9WTS5	Teneurin-2	Tenm2	Mus musculus	306.473	43	43		1.16647
236	1	Q9Z0J4	Q9Z0J4	Nitric oxide synthase, brain	Nos1	Mus musculus	160.475	43	43		1.43734
237	1	Q9Z0R4	Q9Z0R4	Intersectin-1	Itsn1	Mus musculus	194.302	46	43		0.919435
238	1	A0A087WQ44	A0A087WQ44	Snf2-related CREBBP activator protein	Srcap	Mus musculus	349.271	42	42		1.73931
239	1	A2A7B5	A2A7B5	PR domain-containing 2, with ZNF domain	Prdm2	Mus musculus	187.208	42	42		1.44693
240	1	A2AWL7	A2AWL7	MAX gene-associated protein	Mga	Mus musculus	328.808	42	42		1.01721
241	1	E9PVX6	E9PVX6	Proliferation marker protein Ki-67	Mki67	Mus musculus	350.871	42	42		1.16137
242	1	E9PYF4	E9PYF4	LIM domain only 7	Lmo7	Mus musculus	192.555	43	42		1.29002
243	1	O55017	O55017	Voltage-dependent N-type calcium channel subunit alpha-1B	Cacna1b	Mus musculus	261.485	48	42		1.22482
244	1	P58281	P58281	Dynamin-like 120 kDa protein, mitochondrial	Opa1	Mus musculus	111.34	42	42		0.756069
245	1	P70207	P70207	Plexin-A2	Plxna2	Mus musculus	211.538	43	42		1.13475
246	1	Q3TLH4	Q3TLH4	Protein PRRC2C	Prrc2c	Mus musculus	310.901	44	42		1.28846
247	1	Q3UH60	Q3UH60	Disco-interacting protein 2 homolog B	Dip2b	Mus musculus	171.127	45	42		0.83088
248	1	Q3UH93	Q3UH93	Plexin-D1	Plxnd1	Mus musculus	211.612	42	42		1.02667
249	1	Q3UHX0	Q3UHX0	Nucleolar protein 8	Nol8	Mus musculus	128.638	42	42		1.39111
250	1	Q61037	Q61037	Tuberin	Tsc2	Mus musculus	202.075	42	42		0.895898
251	1	Q64514	Q64514	Tripeptidyl-peptidase 2	Tpp2	Mus musculus	139.879	42	42		0.652891
252	1	Q6GQT9	Q6GQT9	Nodal modulator 1	Nomo1	Mus musculus	133.422	42	42		1.6227
253	1	Q6PDQ2	Q6PDQ2	Chromodomain-helicase-DNA-binding protein 4	Chd4	Mus musculus	217.755	56	42		1.92328
254	1	Q80U28	Q80U28	MAP kinase-activating death domain protein	Madd	Mus musculus	175.182	42	42		0.689848
255	1	Q80Z38	Q80Z38	SH3 and multiple ankyrin repeat domains protein 2	Shank2	Mus musculus	158.97	42	42		1.25672
256	1	Q8CDG3	Q8CDG3	Deubiquitinating protein VCPIP1	Vcpip1	Mus musculus	134.504	42	42		1.02031
257	1	Q8CFI7	Q8CFI7	DNA-directed RNA polymerase II subunit RPB2	Polr2b	Mus musculus	133.911	42	42		1.45117
258	1	Q8VDJ3	Q8VDJ3	Vigilin	Hdlbp	Mus musculus	141.743	42	42		1.11523
259	1	Q9Z103	Q9Z103	Activity-dependent neuroprotector homeobox protein	Adnp	Mus musculus	124.309	42	42		2.15845
260	1	A2ALU4	A2ALU4	Protein Shroom2	Shroom2	Mus musculus	164.707	42	41		0.907359
261	1	B2RQC6	B2RQC6	CAD protein	Cad	Mus musculus	243.242	42	41		1.02252
262	1	B2RXS4	B2RXS4	Plexin-B2	Plxnb2	Mus musculus	206.233	41	41		1.32401
263	1	O88466	O88466	Zinc finger protein 106	Znf106	Mus musculus	208.97	41	41		0.894603
264	1	P70336	P70336	Rho-associated protein kinase 2	Rock2	Mus musculus	160.591	49	41		0.606498
265	1	Q3UTJ2	Q3UTJ2	Sorbin and SH3 domain-containing protein 2	Sorbs2	Mus musculus	132.35	42	41		1.05968
266	1	Q3UXZ9	Q3UXZ9	Lysine-specific demethylase 5A	Kdm5a	Mus musculus	192.22	42	41		1.65675
267	1	Q64511	Q64511	DNA topoisomerase 2-beta	Top2b	Mus musculus	181.912	48	41		0.944979
268	1	Q69ZK0	Q69ZK0	Phosphatidylinositol 3,4,5-trisphosphate-dependent Rac exchanger 1 protein	Prex1	Mus musculus	184.939	41	41		0.792605
269	1	Q6V4S5	Q6V4S5	Protein sidekick-2	Sdk2	Mus musculus	239.904	41	41		1.53332
270	1	Q8BH74	Q8BH74	Nuclear pore complex protein Nup107	Nup107	Mus musculus	106.72	41	41		1.51809
271	1	Q8BRT1	Q8BRT1	CLIP-associating protein 2	Clasp2	Mus musculus	140.742	48	41		0.975544
272	1	Q8BZ21	Q8BZ21	Histone acetyltransferase KAT6A	Kat6a	Mus musculus	224.924	48	41		1.30323
273	1	Q8CIZ8	Q8CIZ8	von Willebrand factor	Vwf	Mus musculus	309.276	41	41		0.869288
274	1	Q99NE5	Q99NE5	Regulating synaptic membrane exocytosis protein 1	Rims1	Mus musculus	163.165	42	41		1.02599
275	1	Q9QY81	Q9QY81	Nuclear pore membrane glycoprotein 210	Nup210	Mus musculus	204.103	41	41		1.33806
276	1	Q9Z0W3	Q9Z0W3	Nuclear pore complex protein Nup160	Nup160	Mus musculus	158.234	41	41		1.50675
277	1	A2A5R2	A2A5R2	Brefeldin A-inhibited guanine nucleotide-exchange protein 2	Arfgef2	Mus musculus	202.243	54	40		0.799478
278	1	A2AIV2	A2AIV2	Protein virilizer homolog	Virma	Mus musculus	201.442	40	40		1.58332
279	1	E9Q166	E9Q166	ATPase family, AAA domain-containing 2B	Atad2b	Mus musculus	164.726	41	40		1.36025
280	1	F6SEU4	F6SEU4	Ras/Rap GTPase-activating protein SynGAP	Syngap1	Mus musculus	148.24	42	40		0.919761
281	1	O70481	O70481	E3 ubiquitin-protein ligase UBR1	Ubr1	Mus musculus	200.243	40	40		0.84162
282	1	Q0KK59	Q0KK59	Protein unc-79 homolog	Unc79	Mus musculus	290.747	40	40		1.29657
283	1	Q4VA53	Q4VA53	Sister chromatid cohesion protein PDS5 homolog B	Pds5b	Mus musculus	164.422	43	40		1.3557
284	1	Q5SSW2	Q5SSW2	Proteasome activator complex subunit 4	Psme4	Mus musculus	211.2	40	40		#DIV/0!
285	1	Q5SYD0	Q5SYD0	Unconventional myosin-Id	Myo1d	Mus musculus	116.085	42	40		0.593731
286	1	Q61290	Q61290	Voltage-dependent R-type calcium channel subunit alpha-1E	Cacna1e	Mus musculus	257.24	41	40		1.15321
287	1	Q7TPV4	Q7TPV4	Myb-binding protein 1A	Mybbp1a	Mus musculus	152.039	40	40		1.30945
288	1	Q80TJ1	Q80TJ1	Calcium-dependent secretion activator 1	Cadps	Mus musculus	153.115	46	40		0.680281
289	1	Q80UG2	Q80UG2	Plexin-A4	Plxna4	Mus musculus	212.565	50	40		1.11931
290	1	Q80UJ7	Q80UJ7	Rab3 GTPase-activating protein catalytic subunit	Rab3gap1	Mus musculus	110.199	40	40		0.625259
291	1	Q80Y84	Q80Y84	Lysine-specific demethylase 5B	Kdm5b	Mus musculus	175.555	42	40		1.55329
292	1	Q8CIE6	Q8CIE6	Coatomer subunit alpha	Copa	Mus musculus	138.435	40	40		1.28835
293	1	Q9JKY5	Q9JKY5	Huntingtin-interacting protein 1-related protein	Hip1r	Mus musculus	119.427	42	40		0.634237
294	1	Q9Z0R6	Q9Z0R6	Intersectin-2	Itsn2	Mus musculus	188.908	40	40		0.848825
295	1	E9Q0S6	E9Q0S6	Tensin 1	Tns1	Mus musculus	201.388	39	39		1.10708
296	1	P53995	P53995	Anaphase-promoting complex subunit 1	Anapc1	Mus musculus	215.994	39	39		1.35535
297	1	P70206	P70206	Plexin-A1	Plxna1	Mus musculus	211.102	42	39		1.05857
298	1	P70227	P70227	Inositol 1,4,5-trisphosphate receptor type 3	Itpr3	Mus musculus	304.28	39	39		2.10786
299	1	P97434	P97434	Myosin phosphatase Rho-interacting protein	Mprip	Mus musculus	116.41	40	39		1.03464
300	1	P97445	P97445	Voltage-dependent P/Q-type calcium channel subunit alpha-1A	Cacna1a	Mus musculus	267.653	39	39		0.988149
301	1	P97868	P97868	E3 ubiquitin-protein ligase RBBP6	Rbbp6	Mus musculus	199.592	39	39		1.41406
302	1	Q01853	Q01853	Transitional endoplasmic reticulum ATPase	Vcp	Mus musculus	89.322	39	39		1.65191
303	1	Q07113	Q07113	Cation-independent mannose-6-phosphate receptor	Igf2r	Mus musculus	273.819	39	39		1.17313
304	1	Q3U1J4	Q3U1J4	DNA damage-binding protein 1	Ddb1	Mus musculus	126.854	39	39		1.39947
305	1	Q4ACU6	Q4ACU6	SH3 and multiple ankyrin repeat domains protein 3	Shank3	Mus musculus	185.398	39	39		1.06482
306	1	Q64487	Q64487	Receptor-type tyrosine-protein phosphatase delta	Ptprd	Mus musculus	214.414	54	39		1.06351
307	1	Q64727	Q64727	Vinculin	Vcl	Mus musculus	116.719	39	39		1.12484
308	1	Q6NVE8	Q6NVE8	WD repeat-containing protein 44	Wdr44	Mus musculus	101.559	39	39		1.06979
309	1	Q6PB44	Q6PB44	Tyrosine-protein phosphatase non-receptor type 23	Ptpn23	Mus musculus	185.22	39	39		0.728039
310	1	Q80TE7	Q80TE7	Leucine-rich repeat-containing protein 7	Lrrc7	Mus musculus	166.901	40	39		1.15486
311	1	Q80TN7	Q80TN7	Neuron navigator 3	Nav3	Mus musculus	252.306	43	39		0.914093
312	1	Q8BMJ2	Q8BMJ2	Leucine--tRNA ligase, cytoplasmic	Lars1	Mus musculus	134.195	39	39		1.5531
313	1	Q8BYR5	Q8BYR5	Calcium-dependent secretion activator 2	Cadps2	Mus musculus	147.842	39	39		0.678919
314	1	Q8C2E7	Q8C2E7	WASH complex subunit 5	Washc5	Mus musculus	134.114	39	39		0.937439
315	1	Q91YM2	Q91YM2	Rho GTPase-activating protein 35	Arhgap35	Mus musculus	170.395	39	39		0.775772
316	1	Q921M3	Q921M3	Splicing factor 3B subunit 3	Sf3b3	Mus musculus	135.551	39	39		1.37649
317	1	Q99P88	Q99P88	Nuclear pore complex protein Nup155	Nup155	Mus musculus	155.12	39	39		1.39612
318	1	Q9JIX8	Q9JIX8	Apoptotic chromatin condensation inducer in the nucleus	Acin1	Mus musculus	150.72	39	39		1.37291
319	1	Q9WUU9	Q9WUU9	Germinal-center associated nuclear protein	Mcm3ap	Mus musculus	217.366	39	39		1.47517
320	1	A2AF47	A2AF47	Dedicator of cytokinesis protein 11	Dock11	Mus musculus	237.777	38	38		#DIV/0!
321	1	B9EKR1	B9EKR1	Receptor-type tyrosine-protein phosphatase zeta	Ptprz1	Mus musculus	254.409	38	38		1.25175
322	1	E9QAT4	E9QAT4	Protein transport protein Sec16A	Sec16a	Mus musculus	254.206	38	38		0.997155
323	1	O35134	O35134	DNA-directed RNA polymerase I subunit RPA1	Polr1a	Mus musculus	194.113	38	38		1.03367
324	1	O54774	O54774	AP-3 complex subunit delta-1	Ap3d1	Mus musculus	135.082	38	38		0.846704
325	1	P12960	P12960	Contactin-1	Cntn1	Mus musculus	113.39	38	38		1.05894
326	1	P46460	P46460	Vesicle-fusing ATPase	Nsf	Mus musculus	82.616	38	38		1.13679
327	1	P48678	P48678	Prelamin-A/C	Lmna	Mus musculus	74.24	39	38		1.16228
328	1	P58871	P58871	182 kDa tankyrase-1-binding protein	Tnks1bp1	Mus musculus	181.827	38	38		0.786484
329	1	P70208	P70208	Plexin-A3	Plxna3	Mus musculus	207.961	38	38		1.11554
330	1	P97789	P97789	5'-3' exoribonuclease 1	Xrn1	Mus musculus	194.308	38	38		0.981562
331	1	Q3UQ44	Q3UQ44	Ras GTPase-activating-like protein IQGAP2	Iqgap2	Mus musculus	180.531	40	38		0.98876
332	1	Q60902	Q60902	Epidermal growth factor receptor substrate 15-like 1	Eps15l1	Mus musculus	99.31	38	38		0.82068
333	1	Q68FM7	Q68FM7	Rho guanine nucleotide exchange factor (GEF) 11	Arhgef11	Mus musculus	171.806	38	38		0.71602
334	1	Q69ZH9	Q69ZH9	Rho GTPase-activating protein 23	Arhgap23	Mus musculus	161.834	38	38		0.745342
335	1	Q6A4J8	Q6A4J8	Ubiquitin carboxyl-terminal hydrolase 7	Usp7	Mus musculus	128.477	38	38		1.87784
336	1	Q6P4S6	Q6P4S6	Serine/threonine-protein kinase SIK3	Sik3	Mus musculus	145.787	38	38		0.944905
337	1	Q6PAR5	Q6PAR5	GTPase-activating protein and VPS9 domain-containing protein 1	Gapvd1	Mus musculus	162.405	38	38		0.727167
338	1	Q80TL7	Q80TL7	Protein MON2 homolog	Mon2	Mus musculus	189.082	38	38		0.990805
339	1	Q811L6	Q811L6	Microtubule-associated serine/threonine-protein kinase 4	Mast4	Mus musculus	284.01	38	38		#DIV/0!
340	1	Q8R0G9	Q8R0G9	Nuclear pore complex protein Nup133	Nup133	Mus musculus	128.62	38	38		1.47982
341	1	Q9Z1Q9	Q9Z1Q9	Valine--tRNA ligase	Vars1	Mus musculus	140.217	38	38		1.14644
342	1	A2A4P0	A2A4P0	ATP-dependent RNA helicase DHX8	Dhx8	Mus musculus	142.571	37	37		1.34749
343	1	A2BH40	A2BH40	AT-rich interactive domain-containing protein 1A	Arid1a	Mus musculus	242.092	40	37		2.60684
344	1	B2RXC6	B2RXC6	DNA-directed RNA polymerase subunit	Polr3a	Mus musculus	155.741	37	37		1.12267
345	1	G3X9J0	G3X9J0	Signal-induced proliferation-associated 1-like protein 3	Sipa1l3	Mus musculus	195.068	37	37		1.05053
346	1	P14733	P14733	Lamin-B1	Lmnb1	Mus musculus	66.786	40	37		1.49897
347	1	P41233	P41233	Phospholipid-transporting ATPase ABCA1	Abca1	Mus musculus	253.914	37	37		1.5097
348	1	P97393	P97393	Rho GTPase-activating protein 5	Arhgap5	Mus musculus	172.116	37	37		0.987449
349	1	Q01097	Q01097	Glutamate receptor ionotropic, NMDA 2B	Grin2b	Mus musculus	165.961	39	37		1.3094
350	1	Q3LAC4	Q3LAC4	Phosphatidylinositol 3,4,5-trisphosphate-dependent Rac exchanger 2 protein	Prex2	Mus musculus	181.718	37	37		1.55364
351	1	Q4FZC9	Q4FZC9	Nesprin-3	Syne3	Mus musculus	112.036	37	37		1.52231
352	1	Q60952	Q60952	Centrosome-associated protein CEP250	Cep250	Mus musculus	276.82	37	37		1.26599
353	1	Q6GYP7	Q6GYP7	Ral GTPase-activating protein subunit alpha-1	Ralgapa1	Mus musculus	229.393	38	37		0.892455
354	1	Q6PAJ1	Q6PAJ1	Breakpoint cluster region protein	Bcr	Mus musculus	143.072	38	37		0.717139
355	1	Q6ZPJ3	Q6ZPJ3	(E3-independent) E2 ubiquitin-conjugating enzyme UBE2O	Ube2o	Mus musculus	140.836	37	37		0.802127
356	1	Q80TM9	Q80TM9	Nischarin	Nisch	Mus musculus	175.013	37	37		1.35003
357	1	Q812A2	Q812A2	SLIT-ROBO Rho GTPase-activating protein 3	Srgap3	Mus musculus	124.424	40	37		0.881062
358	1	Q8BJ71	Q8BJ71	Nuclear pore complex protein Nup93	Nup93	Mus musculus	93.281	37	37		1.45699
359	1	Q8BZN6	Q8BZN6	Dedicator of cytokinesis protein 10	Dock10	Mus musculus	245.762	37	37		0
360	1	Q8C3J5	Q8C3J5	Dedicator of cytokinesis protein 2	Dock2	Mus musculus	211.707	37	37		0.874892
361	1	Q9EPU0	Q9EPU0	Regulator of nonsense transcripts 1	Upf1	Mus musculus	123.968	37	37		0.856601
362	1	Q9ER72	Q9ER72	Cysteine--tRNA ligase, cytoplasmic	Cars1	Mus musculus	94.862	37	37		1.16269
363	1	Q9QZC2	Q9QZC2	Plexin-C1	Plxnc1	Mus musculus	176.479	37	37		1.37271
364	1	Q9WV92	Q9WV92	Band 4.1-like protein 3	Epb41l3	Mus musculus	103.34	42	37		0.935182
365	1	A0A286YCX6	A0A286YCX6	Trafficking protein particle complex 8	Trappc8	Mus musculus	160.911	36	36		0.763898
366	1	A2A7F4	A2A7F4	Rearranged L-myc fusion sequence	Rlf	Mus musculus	217.392	36	36		1.86652
367	1	A2AHC3	A2AHC3	Calmodulin-regulated spectrin-associated protein 1	Camsap1	Mus musculus	175.888	36	36		0.94449
368	1	B0V2N1	B0V2N1	Receptor-type tyrosine-protein phosphatase S	Ptprs	Mus musculus	211.906	36	36		1.17103
369	1	E9PXF8	E9PXF8	Myotubularin-related protein 13	Sbf2	Mus musculus	210.461	36	36		1.29034
370	1	E9Q6J5	E9Q6J5	Biorientation of chromosomes in cell division protein 1-like 1	Bod1l	Mus musculus	327.459	37	36		1.1952
371	1	E9Q8V6	E9Q8V6	DENN/MADD domain-containing 4A	Dennd4a	Mus musculus	209.307	36	36		0.612815
372	1	F8VPK0	F8VPK0	Tetratricopeptide repeat domain 37	Ttc37	Mus musculus	173.944	36	36		0.66569
373	1	G3X9K3	G3X9K3	Brefeldin A-inhibited guanine nucleotide-exchange protein 1	Arfgef1	Mus musculus	208.503	36	36		0.39472
374	1	P28660	P28660	Nck-associated protein 1	Nckap1	Mus musculus	128.785	37	36		0.832961
375	1	P30999	P30999	Catenin delta-1	Ctnnd1	Mus musculus	104.925	36	36		0.899652
376	1	P58252	P58252	Elongation factor 2	Eef2	Mus musculus	95.317	36	36		0.729336
377	1	P60469	P60469	Liprin-alpha-3	Ppfia3	Mus musculus	133.43	38	36		0.696072
378	1	P70704	P70704	Phospholipid-transporting ATPase IA	Atp8a1	Mus musculus	131.415	39	36		1.08522
379	1	Q60847	Q60847	Collagen alpha-1(XII) chain	Col12a1	Mus musculus	340.222	36	36		1.18105
380	1	Q62417	Q62417	Sorbin and SH3 domain-containing protein 1	Sorbs1	Mus musculus	143.075	36	36		0.99313
381	1	Q68FH0	Q68FH0	Plakophilin-4	Pkp4	Mus musculus	131.553	39	36		1.14559
382	1	Q69ZW3	Q69ZW3	EH domain-binding protein 1	Ehbp1	Mus musculus	139.107	36	36		2.10987
383	1	Q6P9K8	Q6P9K8	Caskin-1	Caskin1	Mus musculus	150.499	38	36		0.732401
384	1	Q80YX1	Q80YX1	Tenascin	Tnc	Mus musculus	231.811	36	36		1.31915
385	1	Q8BMG7	Q8BMG7	Rab3 GTPase-activating protein non-catalytic subunit	Rab3gap2	Mus musculus	152.535	36	36		0.682373
386	1	Q8BRB7	Q8BRB7	Histone acetyltransferase KAT6B	Kat6b	Mus musculus	208.531	36	36		1.59948
387	1	Q8BVE8	Q8BVE8	Histone-lysine N-methyltransferase NSD2	Nsd2	Mus musculus	152.257	36	36		1.41419
388	1	Q8BWQ6	Q8BWQ6	VPS35 endosomal protein-sorting factor-like	Vps35l	Mus musculus	109.08	36	36		0.774462
389	1	Q8BZ05	Q8BZ05	Arf-GAP with Rho-GAP domain, ANK repeat and PH domain-containing protein 2	Arap2	Mus musculus	193.399	36	36		0.770044
390	1	Q8K284	Q8K284	General transcription factor 3C polypeptide 1	Gtf3c1	Mus musculus	237.479	36	36		1.47761
391	1	Q8VBX6	Q8VBX6	Multiple PDZ domain protein	Mpdz	Mus musculus	218.714	36	36		0.554821
392	1	Q91V92	Q91V92	ATP-citrate synthase	Acly	Mus musculus	119.729	36	36		0.743384
393	1	Q9EQJ9	Q9EQJ9	Membrane-associated guanylate kinase, WW and PDZ domain-containing protein 3	Magi3	Mus musculus	161.674	36	36		1.06876
394	1	Q9EQZ7	Q9EQZ7	Regulating synaptic membrane exocytosis protein 2	Rims2	Mus musculus	172.865	36	36		1.04216
395	1	Q9JIF7	Q9JIF7	Coatomer subunit beta	Copb1	Mus musculus	107.068	36	36		1.02041
396	1	Q9QXL2	Q9QXL2	Kinesin-like protein KIF21A	Kif21a	Mus musculus	186.541	41	36		0.619268
397	1	Q9R0I7	Q9R0I7	YLP motif-containing protein 1	Ylpm1	Mus musculus	155.13	36	36		1.40314
398	1	Q9WTS6	Q9WTS6	Teneurin-3	Tenm3	Mus musculus	303.073	36	36		1.61528
399	1	A2RSJ4	A2RSJ4	UHRF1-binding protein 1-like	Uhrf1bp1l	Mus musculus	161.941	35	35		1.6782
400	1	B1AR17	B1AR17	DNA helicase	Chd3	Mus musculus	232.749	35	35		1.97979
401	1	B2RR83	B2RR83	3'-5' RNA helicase YTHDC2	Ythdc2	Mus musculus	161.093	35	35		0.88417
402	1	E9Q7E2	E9Q7E2	AT-rich interactive domain-containing protein 2	Arid2	Mus musculus	195.99	35	35		1.54542
403	1	G5E8P1	G5E8P1	Bromodomain-containing protein 1	Brd1	Mus musculus	119.716	37	35		1.37416
404	1	O08648	O08648	Mitogen-activated protein kinase kinase kinase 4	Map3k4	Mus musculus	179.836	35	35		0.283279
405	1	O35927	O35927	Catenin delta-2	Ctnnd2	Mus musculus	135.001	35	35		1.13009
406	1	P61460	P61460	GATOR complex protein DEPDC5	Depdc5	Mus musculus	180.381	35	35		1.27243
407	1	P70392	P70392	Ras-specific guanine nucleotide-releasing factor 2	Rasgrf2	Mus musculus	135.67	36	35		0.746701
408	1	P70399	P70399	TP53-binding protein 1	Tp53bp1	Mus musculus	212.74	35	35		1.8019
409	1	Q3URD3	Q3URD3	Sarcolemmal membrane-associated protein	Slmap	Mus musculus	96.932	35	35		1.31023
410	1	Q4KMM3	Q4KMM3	Oxidation resistance protein 1	Oxr1	Mus musculus	95.913	35	35		0.576396
411	1	Q4KUS2	Q4KUS2	Protein unc-13 homolog A	Unc13a	Mus musculus	193.785	42	35		1.19837
412	1	Q61543	Q61543	Golgi apparatus protein 1	Glg1	Mus musculus	133.735	35	35		1.27932
413	1	Q64521	Q64521	Glycerol-3-phosphate dehydrogenase, mitochondrial	Gpd2	Mus musculus	80.956	35	35		0.794592
414	1	Q69Z38	Q69Z38	Inactive tyrosine-protein kinase PEAK1	Peak1	Mus musculus	191.102	35	35		0.70627
415	1	Q6NSW3	Q6NSW3	A-kinase anchor protein SPHKAP	Sphkap	Mus musculus	185.097	35	35		1.42413
416	1	Q6NZJ6	Q6NZJ6	Eukaryotic translation initiation factor 4 gamma 1	Eif4g1	Mus musculus	176.079	35	35		0.921661
417	1	Q6PAL7	Q6PAL7	AT-hook DNA-binding motif-containing protein 1	Ahdc1	Mus musculus	168.083	35	35		1.18285
418	1	Q6WKZ8	Q6WKZ8	E3 ubiquitin-protein ligase UBR2	Ubr2	Mus musculus	199.157	35	35		1.35815
419	1	Q80TV8	Q80TV8	CLIP-associating protein 1	Clasp1	Mus musculus	169.231	35	35		0.900886
420	1	Q80U93	Q80U93	Nuclear pore complex protein Nup214	Nup214	Mus musculus	212.984	35	35		1.35747
421	1	Q8C7R4	Q8C7R4	Ubiquitin-like modifier-activating enzyme 6	Uba6	Mus musculus	117.968	35	35		1.39276
422	1	Q8CHI8	Q8CHI8	E1A-binding protein p400	Ep400	Mus musculus	337.185	35	35		1.24223
423	1	Q8K224	Q8K224	RNA cytidine acetyltransferase	Nat10	Mus musculus	115.42	35	35		1.44753
424	1	Q8K3E5	Q8K3E5	Jouberin	Ahi1	Mus musculus	119.651	35	35		0.554879
425	1	Q91YR7	Q91YR7	Pre-mRNA-processing factor 6	Prpf6	Mus musculus	106.727	35	35		1.80155
426	1	Q923L3	Q923L3	CUB and sushi domain-containing protein 1	Csmd1	Mus musculus	387.868	37	35		0.820338
427	1	Q9DBY8	Q9DBY8	Nuclear valosin-containing protein-like	Nvl	Mus musculus	94.477	35	35		0.835488
428	1	A2A8L5	A2A8L5	Receptor-type tyrosine-protein phosphatase F	Ptprf	Mus musculus	211.49	34	34		1.52878
429	1	A2AKG8	A2AKG8	Focadhesin	Focad	Mus musculus	198.952	34	34		#DIV/0!
430	1	A2AWA9	A2AWA9	Rab GTPase-activating protein 1	Rabgap1	Mus musculus	120.798	35	34		0.816003
431	1	E9Q3G8	E9Q3G8	Nucleoporin 153	Nup153	Mus musculus	152.01	34	34		1.3256
432	1	O08810	O08810	116 kDa U5 small nuclear ribonucleoprotein component	Eftud2	Mus musculus	109.364	34	34		1.50197
433	1	P40201	P40201	Chromodomain-helicase-DNA-binding protein 1	Chd1	Mus musculus	196.388	34	34		1.41597
434	1	Q0VBL3	Q0VBL3	RNA-binding protein 15	Rbm15	Mus musculus	105.724	35	34		1.08333
435	1	Q3U0M1	Q3U0M1	Trafficking protein particle complex subunit 9	Trappc9	Mus musculus	128.231	34	34		0.84926
436	1	Q3UH68	Q3UH68	LIM and calponin homology domains-containing protein 1	Limch1	Mus musculus	118.196	34	34		0.975365
437	1	Q569Z5	Q569Z5	Probable ATP-dependent RNA helicase DDX46	Ddx46	Mus musculus	117.449	34	34		0.981029
438	1	Q5DTX6	Q5DTX6	Junctional protein associated with coronary artery disease	Jcad	Mus musculus	144.798	34	34		0.840889
439	1	Q5NBX1	Q5NBX1	Protein cordon-bleu	Cobl	Mus musculus	143.867	34	34		1.38782
440	1	Q64331	Q64331	Unconventional myosin-VI	Myo6	Mus musculus	146.411	34	34		1.51514
441	1	Q6A009	Q6A009	E3 ubiquitin-protein ligase listerin	Ltn1	Mus musculus	198.922	34	34		#DIV/0!
442	1	Q6NZR5	Q6NZR5	Superkiller viralicidic activity 2-like (S. cerevisiae)	Skiv2l	Mus musculus	137.526	34	34		0.951481
443	1	Q6P5B0	Q6P5B0	RRP12-like protein	Rrp12	Mus musculus	143.132	34	34		1.45575
444	1	Q6PGC1	Q6PGC1	ATP-dependent RNA helicase DHX29	Dhx29	Mus musculus	153.979	34	34		0.795295
445	1	Q6QI06	Q6QI06	Rapamycin-insensitive companion of mTOR	Rictor	Mus musculus	191.573	34	34		0.729828
446	1	Q80U35	Q80U35	Rho guanine nucleotide exchange factor 17	Arhgef17	Mus musculus	221.675	34	34		1.11092
447	1	Q80YT7	Q80YT7	Myomegalin	Pde4dip	Mus musculus	250.635	34	34		1.21234
448	1	Q8BIJ6	Q8BIJ6	Isoleucine--tRNA ligase, mitochondrial	Iars2	Mus musculus	112.804	34	34		0.757795
449	1	Q8BY87	Q8BY87	Ubiquitin carboxyl-terminal hydrolase 47	Usp47	Mus musculus	157.456	34	34		0.876011
450	1	Q8C1B1	Q8C1B1	Calmodulin-regulated spectrin-associated protein 2	Camsap2	Mus musculus	164.333	34	34		0.879642
451	1	Q8CGY8	Q8CGY8	UDP-N-acetylglucosamine--peptide N-acetylglucosaminyltransferase 110 kDa subunit	Ogt	Mus musculus	116.952	34	34		1.08255
452	1	Q8CI71	Q8CI71	Syndetin	Vps50	Mus musculus	111.177	34	34		0.643227
453	1	Q8K310	Q8K310	Matrin-3	Matr3	Mus musculus	94.631	34	34		1.13617
454	1	Q8VD65	Q8VD65	Phosphoinositide 3-kinase regulatory subunit 4	Pik3r4	Mus musculus	152.601	34	34		0.892832
455	1	Q8VI56	Q8VI56	Low-density lipoprotein receptor-related protein 4	Lrp4	Mus musculus	211.957	34	34		0.97188
456	1	Q91WC3	Q91WC3	Long-chain-fatty-acid--CoA ligase 6	Acsl6	Mus musculus	78.02	34	34		1.33992
457	1	Q920R0	Q920R0	Alsin	Als2	Mus musculus	182.569	34	34		0.457448
458	1	Q99PL5	Q99PL5	Ribosome-binding protein 1	Rrbp1	Mus musculus	172.881	34	34		1.36347
459	1	Q9JIK5	Q9JIK5	Nucleolar RNA helicase 2	Ddx21	Mus musculus	93.551	34	34		1.90178
460	1	Q9JME5	Q9JME5	AP-3 complex subunit beta-2	Ap3b2	Mus musculus	119.194	38	34		0.828415
461	1	Q9WTQ5	Q9WTQ5	A-kinase anchor protein 12	Akap12	Mus musculus	180.696	34	34		0.954402
462	1	Q9Z0H8	Q9Z0H8	CAP-Gly domain-containing linker protein 2	Clip2	Mus musculus	115.909	34	34		0.71664
463	1	A2AFR3	A2AFR3	FERM and PDZ domain-containing protein 4	Frmpd4	Mus musculus	144.979	34	33		#DIV/0!
464	1	A2ASQ1	A2ASQ1	Agrin	Agrn	Mus musculus	207.542	33	33		0.860501
465	1	B2RY04	B2RY04	Dedicator of cytokinesis protein 5	Dock5	Mus musculus	214.433	33	33		#DIV/0!
466	1	E9PWW9	E9PWW9	Remodeling and spacing factor 1	Rsf1	Mus musculus	161.754	33	33		2.12073
467	1	E9QAE3	E9QAE3	B-TFIID TATA-box-binding protein-associated factor 1	Btaf1	Mus musculus	207.055	33	33		0.929642
468	1	O35551	O35551	Rab GTPase-binding effector protein 1	Rabep1	Mus musculus	99.524	33	33		0.702277
469	1	O70318	O70318	Band 4.1-like protein 2	Epb41l2	Mus musculus	109.942	34	33		0.610979
470	1	P17426	P17426	AP-2 complex subunit alpha-1	Ap2a1	Mus musculus	107.665	41	33		0.868411
471	1	P23819	P23819	Glutamate receptor 2	Gria2	Mus musculus	98.663	36	33		1.63938
472	1	P39053	P39053	Dynamin-1	Dnm1	Mus musculus	97.804	43	33		0.6917
473	1	Q05920	Q05920	Pyruvate carboxylase, mitochondrial	Pc	Mus musculus	129.687	33	33		0.840111
474	1	Q08460	Q08460	Calcium-activated potassium channel subunit alpha-1	Kcnma1	Mus musculus	134.398	33	33		1.11472
475	1	Q3TAQ9	Q3TAQ9	WD repeat domain 36	Wdr36	Mus musculus	99.721	33	33		1.27199
476	1	Q3UTQ8	Q3UTQ8	Cyclin-dependent kinase-like 5	Cdkl5	Mus musculus	105.491	33	33		0.993601
477	1	Q3V3R1	Q3V3R1	Monofunctional C1-tetrahydrofolate synthase, mitochondrial	Mthfd1l	Mus musculus	105.731	33	33		0.865897
478	1	Q60597	Q60597	2-oxoglutarate dehydrogenase, mitochondrial	Ogdh	Mus musculus	116.451	40	33		0.788512
479	1	Q61301	Q61301	Catenin alpha-2	Ctnna2	Mus musculus	105.288	40	33		1.23729
480	1	Q61818	Q61818	Retinoic acid-induced protein 1	Rai1	Mus musculus	201.575	33	33		1.43998
481	1	Q6DFV7	Q6DFV7	Nuclear receptor coactivator 7	Ncoa7	Mus musculus	106.361	33	33		0.873458
482	1	Q6ZQ38	Q6ZQ38	Cullin-associated NEDD8-dissociated protein 1	Cand1	Mus musculus	136.334	34	33		0.889722
483	1	Q80TE4	Q80TE4	Signal-induced proliferation-associated 1-like protein 2	Sipa1l2	Mus musculus	189.417	33	33		1.15914
484	1	Q80TH2	Q80TH2	Erbin	Erbin	Mus musculus	157.251	33	33		0.928021
485	1	Q8BQM8	Q8BQM8	Echinoderm microtubule-associated protein-like 5	Eml5	Mus musculus	220.111	38	33		1.03369
486	1	Q8BQZ4	Q8BQZ4	Ral GTPase-activating protein subunit beta	Ralgapb	Mus musculus	165.202	33	33		0.688196
487	1	Q8CAQ8	Q8CAQ8	MICOS complex subunit Mic60	Immt	Mus musculus	83.9	33	33		0.770496
488	1	Q8CH09	Q8CH09	SURP and G-patch domain-containing protein 2	Sugp2	Mus musculus	118.104	33	33		1.19187
489	1	Q8VD75	Q8VD75	Huntingtin-interacting protein 1	Hip1	Mus musculus	115.204	33	33		0.83295
490	1	Q8VDM4	Q8VDM4	26S proteasome non-ATPase regulatory subunit 2	Psmd2	Mus musculus	100.203	33	33		1.25431
491	1	Q99KY4	Q99KY4	Cyclin-G-associated kinase	Gak	Mus musculus	143.642	35	33		0.818236
492	1	Q9EPE9	Q9EPE9	Endoplasmic reticulum transmembrane helix translocase	Atp13a1	Mus musculus	132.389	33	33		1.54502
493	1	Q9ES00	Q9ES00	Ubiquitin conjugation factor E4 B	Ube4b	Mus musculus	133.319	33	33		0.74294
494	1	Q9Z1K7	Q9Z1K7	Adenomatous polyposis coli protein 2	Apc2	Mus musculus	243.142	33	33		0.887031
495	1	Q9Z315	Q9Z315	U4/U6.U5 tri-snRNP-associated protein 1	Sart1	Mus musculus	90.887	33	33		1.6507
496	1	A2AT37	A2AT37	Regulator of nonsense transcripts 2	Upf2	Mus musculus	147.551	32	32		0.673068
497	1	B2RXC1	B2RXC1	Trafficking protein particle complex subunit 11	Trappc11	Mus musculus	128.397	32	32		1.23027
498	1	E9PW83	E9PW83	Family with sequence similarity 184, member A	Fam184a	Mus musculus	132.974	32	32		#DIV/0!
499	1	E9Q3M9	E9Q3M9	Capping protein-inhibiting regulator of actin-like	Cracdl	Mus musculus	125.911	32	32		0.736171
500	1	E9Q4N7	E9Q4N7	AT-rich interactive domain-containing protein 1B	Arid1b	Mus musculus	237.8	32	32		2.5015
501	1	E9Q6H8	E9Q6H8	Pleckstrin homology domain-containing, family A member 5	Plekha5	Mus musculus	144.354	32	32		1.2763
502	1	E9Q7X7	E9Q7X7	Neurexin-2	Nrxn2	Mus musculus	184.889	33	32		1.07306
503	1	E9Q8Q6	E9Q8Q6	Coiled-coil domain-containing 141	Ccdc141	Mus musculus	173.647	32	32		1.21548
504	1	E9Q9R9	E9Q9R9	Disks large homolog 5	Dlg5	Mus musculus	214.388	32	32		0.937787
505	1	O35638	O35638	Cohesin subunit SA-2	Stag2	Mus musculus	141.284	34	32		1.56287
506	1	P07724	P07724	Albumin	Alb	Mus musculus	68.692	32	32		0.345161
507	1	P08553	P08553	Neurofilament medium polypeptide	Nefm	Mus musculus	95.917	37	32		0.622793
508	1	P13864	P13864	DNA (cytosine-5)-methyltransferase 1	Dnmt1	Mus musculus	183.194	32	32		2.42857
509	1	P17427	P17427	AP-2 complex subunit alpha-2	Ap2a2	Mus musculus	104.018	32	32		0.870632
510	1	P41234	P41234	ATP-binding cassette sub-family A member 2	Abca2	Mus musculus	270.511	34	32		1.11064
511	1	Q05D44	Q05D44	Eukaryotic translation initiation factor 5B	Eif5b	Mus musculus	137.62	32	32		1.00186
512	1	Q11011	Q11011	Puromycin-sensitive aminopeptidase	Npepps	Mus musculus	103.327	32	32		0.688019
513	1	Q3TXS7	Q3TXS7	26S proteasome non-ATPase regulatory subunit 1	Psmd1	Mus musculus	105.732	32	32		1.28905
514	1	Q3UHD3	Q3UHD3	Microtubule-associated tumor suppressor candidate 2 homolog	Mtus2	Mus musculus	147.359	32	32		1.15163
515	1	Q3UHH1	Q3UHH1	Zinc finger SWIM domain-containing protein 8	Zswim8	Mus musculus	197.066	32	32		0.907264
516	1	Q571C7	Q571C7	Transcription factor TFIIIB component B'' homolog	Bdp1	Mus musculus	270.795	32	32		1.26777
517	1	Q60974	Q60974	Nuclear receptor corepressor 1	Ncor1	Mus musculus	270.644	32	32		0.987099
518	1	Q61699	Q61699	Heat shock protein 105 kDa	Hsph1	Mus musculus	96.409	32	32		0.850535
519	1	Q6NXK2	Q6NXK2	Zinc finger protein 532	Znf532	Mus musculus	110.95	32	32		1.19195
520	1	Q6P5F9	Q6P5F9	Exportin-1	Xpo1	Mus musculus	123.094	32	32		1.32749
521	1	Q80U95	Q80U95	Ubiquitin-protein ligase E3C	Ube3c	Mus musculus	123.976	32	32		0.523377
522	1	Q80VC9	Q80VC9	Calmodulin-regulated spectrin-associated protein 3	Camsap3	Mus musculus	135.178	32	32		0.901578
523	1	Q8BHB4	Q8BHB4	WD repeat-containing protein 3	Wdr3	Mus musculus	105.776	32	32		1.27951
524	1	Q8BIZ1	Q8BIZ1	Ankyrin repeat and sterile alpha motif domain-containing protein 1B	Anks1b	Mus musculus	139.051	34	32		1.05139
525	1	Q8CJH3	Q8CJH3	Plexin-B1	Plxnb1	Mus musculus	231.381	34	32		1.08898
526	1	Q8K010	Q8K010	5-oxoprolinase	Oplah	Mus musculus	137.613	32	32		1.05773
527	1	Q8K1X1	Q8K1X1	WD repeat-containing protein 11	Wdr11	Mus musculus	135.937	32	32		0.69537
528	1	Q8R0Y6	Q8R0Y6	Cytosolic 10-formyltetrahydrofolate dehydrogenase	Aldh1l1	Mus musculus	98.707	33	32		0.666139
529	1	Q8R4U7	Q8R4U7	Leucine zipper protein 1	Luzp1	Mus musculus	119.315	32	32		1.30215
530	1	Q91YE5	Q91YE5	Bromodomain adjacent to zinc finger domain protein 2A	Baz2a	Mus musculus	209.622	32	32		1.13134
531	1	Q921G8	Q921G8	Gamma-tubulin complex component 2	Tubgcp2	Mus musculus	103.224	32	32		1.26714
532	1	Q9JJ28	Q9JJ28	Protein flightless-1 homolog	Flii	Mus musculus	144.806	32	32		0.999482
533	1	Q9JKF1	Q9JKF1	Ras GTPase-activating-like protein IQGAP1	Iqgap1	Mus musculus	188.746	33	32		1.00906
534	1	Q9R1L5	Q9R1L5	Microtubule-associated serine/threonine-protein kinase 1	Mast1	Mus musculus	170.999	36	32		0.863753
535	1	A2A432	A2A432	Cullin-4B	Cul4b	Mus musculus	110.699	42	31		2.71895
536	1	A2A791	A2A791	Zinc finger MYM-type protein 4	Zmym4	Mus musculus	172.442	31	31		1.565
537	1	A2ABV5	A2ABV5	Mediator of RNA polymerase II transcription subunit 14	Med14	Mus musculus	160.968	31	31		0.684336
538	1	E9Q7L1	E9Q7L1	URB2 ribosome biogenesis 2 homolog (S. cerevisiae)	Urb2	Mus musculus	171.621	31	31		1.32103
539	1	G3X8Q1	G3X8Q1	Calcineurin-binding protein 1	Cabin1	Mus musculus	243.175	31	31		1.47041
540	1	O08532	O08532	Voltage-dependent calcium channel subunit alpha-2/delta-1	Cacna2d1	Mus musculus	124.633	31	31		1.17989
541	1	O55201	O55201	Transcription elongation factor SPT5	Supt5h	Mus musculus	120.666	31	31		1.83409
542	1	O70566	O70566	Protein diaphanous homolog 2	Diaph2	Mus musculus	124.873	31	31		1.22963
543	1	O88196	O88196	E3 ubiquitin-protein ligase TTC3	Ttc3	Mus musculus	223.934	31	31		1.46073
544	1	P21619	P21619	Lamin-B2	Lmnb2	Mus musculus	67.32	31	31		1.30644
545	1	P28271	P28271	Cytoplasmic aconitate hydratase	Aco1	Mus musculus	98.13	31	31		0.686245
546	1	P48722	P48722	Heat shock 70 kDa protein 4L	Hspa4l	Mus musculus	94.382	32	31		1.11015
547	1	P51432	P51432	1-phosphatidylinositol 4,5-bisphosphate phosphodiesterase beta-3	Plcb3	Mus musculus	139.489	31	31		0
548	1	P52332	P52332	Tyrosine-protein kinase JAK1	Jak1	Mus musculus	133.368	31	31		0.735903
549	1	P53569	P53569	CCAAT/enhancer-binding protein zeta	Cebpz	Mus musculus	120.264	31	31		1.448
550	1	Q3TDD9	Q3TDD9	Protein phosphatase 1 regulatory subunit 21	Ppp1r21	Mus musculus	88.338	31	31		0.819731
551	1	Q3UH66	Q3UH66	Serine/threonine-protein kinase WNK2	Wnk2	Mus musculus	227.529	37	31		0.855915
552	1	Q3UHQ6	Q3UHQ6	Protein dopey-2	Dop1b	Mus musculus	257.486	32	31		#DIV/0!
553	1	Q58A65	Q58A65	C-Jun-amino-terminal kinase-interacting protein 4	Spag9	Mus musculus	146.22	31	31		0.84445
554	1	Q5DU25	Q5DU25	IQ motif and SEC7 domain-containing protein 2	Iqsec2	Mus musculus	161.789	32	31		1.20243
555	1	Q5SQX6	Q5SQX6	Cytoplasmic FMR1-interacting protein 2	Cyfip2	Mus musculus	145.661	47	31		0.836909
556	1	Q5SV85	Q5SV85	Synergin gamma	Synrg	Mus musculus	139.619	31	31		0.919384
557	1	Q5SW75	Q5SW75	Protein phosphatase Slingshot homolog 2	Ssh2	Mus musculus	158.232	32	31		0.966052
558	1	Q60520	Q60520	Paired amphipathic helix protein Sin3a	Sin3a	Mus musculus	145.092	32	31		1.20118
559	1	Q60610	Q60610	Rho guanine nucleotide exchange factor TIAM1	Tiam1	Mus musculus	177.535	32	31		1.35811
560	1	Q60790	Q60790	Ras GTPase-activating protein 3	Rasa3	Mus musculus	95.99	31	31		0.816738
561	1	Q61194	Q61194	Phosphatidylinositol 4-phosphate 3-kinase C2 domain-containing subunit alpha	Pik3c2a	Mus musculus	190.761	31	31		1.39424
562	1	Q61838	Q61838	Pregnancy zone protein	Pzp	Mus musculus	165.857	31	31		0.330004
563	1	Q62077	Q62077	1-phosphatidylinositol 4,5-bisphosphate phosphodiesterase gamma-1	Plcg1	Mus musculus	149.67	31	31		0.993821
564	1	Q641K1	Q641K1	Cytosolic carboxypeptidase 1	Agtpbp1	Mus musculus	137.199	31	31		1.26364
565	1	Q6A0A9	Q6A0A9	Constitutive coactivator of PPAR-gamma-like protein 1	FAM120A	Mus musculus	121.645	33	31		0.958386
566	1	Q6NZL0	Q6NZL0	Protein SOGA3	Soga3	Mus musculus	103.479	31	31		0.938383
567	1	Q6P9K9	Q6P9K9	Neurexin-3	Nrxn3	Mus musculus	173.432	31	31		1.24479
568	1	Q6PAV2	Q6PAV2	Probable E3 ubiquitin-protein ligase HERC4	Herc4	Mus musculus	118.41	31	31		0.681567
569	1	Q6PDK2	Q6PDK2	Histone-lysine N-methyltransferase 2D	Kmt2d	Mus musculus	600.254	32	31		1.49402
570	1	Q6ZPY7	Q6ZPY7	Lysine-specific demethylase 3B	Kdm3b	Mus musculus	191.463	32	31		1.29321
571	1	Q78PY7	Q78PY7	Staphylococcal nuclease domain-containing protein 1	Snd1	Mus musculus	102.09	31	31		1.99468
572	1	Q80T79	Q80T79	CUB and sushi domain-containing protein 3	Csmd3	Mus musculus	405.769	31	31		0.895016
573	1	Q80TS3	Q80TS3	Adhesion G protein-coupled receptor L3	Adgrl3	Mus musculus	171.083	31	31		1.0646
574	1	Q80U87	Q80U87	Ubiquitin carboxyl-terminal hydrolase 8	Usp8	Mus musculus	122.611	31	31		0.940654
575	1	Q80YA9	Q80YA9	Connector enhancer of kinase suppressor of ras 2	Cnksr2	Mus musculus	117.398	32	31		0.792331
576	1	Q80YR5	Q80YR5	Scaffold attachment factor B2	Safb2	Mus musculus	111.841	36	31		1.41621
577	1	Q8BHG1	Q8BHG1	Nardilysin	Nrdc	Mus musculus	132.892	31	31		0.685197
578	1	Q8BWT5	Q8BWT5	Disco-interacting protein 2 homolog A	Dip2a	Mus musculus	165.258	38	31		1.29613
579	1	Q8K411	Q8K411	Presequence protease, mitochondrial	Pitrm1	Mus musculus	117.373	31	31		0.855319
580	1	Q8VD04	Q8VD04	GRIP1-associated protein 1	Gripap1	Mus musculus	92.717	31	31		0.805927
581	1	Q91XM9	Q91XM9	Disks large homolog 2	Dlg2	Mus musculus	94.879	34	31		1.05855
582	1	Q924W6	Q924W6	Tripartite motif-containing protein 66	Trim66	Mus musculus	136.769	31	31		1.19079
583	1	Q9D0I9	Q9D0I9	Arginine--tRNA ligase, cytoplasmic	Rars1	Mus musculus	75.674	31	31		1.5892
584	1	Q9D666	Q9D666	SUN domain-containing protein 1	Sun1	Mus musculus	101.977	32	31		1.16319
585	1	Q9EPK7	Q9EPK7	Exportin-7	Xpo7	Mus musculus	123.811	31	31		0
586	1	Q9QWY8	Q9QWY8	Arf-GAP with SH3 domain, ANK repeat and PH domain-containing protein 1	Asap1	Mus musculus	127.423	33	31		0.63637
587	1	Q9QZE5	Q9QZE5	Coatomer subunit gamma-1	Copg1	Mus musculus	97.515	32	31		1.27846
588	1	Q9R0L6	Q9R0L6	Pericentriolar material 1 protein	Pcm1	Mus musculus	228.848	31	31		1.51277
589	1	Q9WU40	Q9WU40	Inner nuclear membrane protein Man1	Lemd3	Mus musculus	100.308	31	31		1.15131
590	1	Q9Z0U1	Q9Z0U1	Tight junction protein ZO-2	Tjp2	Mus musculus	131.282	31	31		0.916384
591	1	Q9Z1Z0	Q9Z1Z0	General vesicular transport factor p115	Uso1	Mus musculus	106.986	31	31		0.976478
592	1	A0A140LJC7	A0A140LJC7	Predicted gene, 19410	Gm19410	Mus musculus	231.592	30	30		1.06119
593	1	A0A2R8VKG2	A0A2R8VKG2	RIKEN cDNA D430041D05 gene	D430041D05Rik	Mus musculus	225.987	30	30		1.18521
594	1	B2KF50	B2KF50	UHRF1 (ICBP90)-binding protein 1	Uhrf1bp1	Mus musculus	157.015	30	30		0
595	1	E9PWR4	E9PWR4	Disco-interacting protein 2 homolog C	Dip2c	Mus musculus	171.073	30	30		0.752459
596	1	F8VPZ3	F8VPZ3	Ubiquitinyl hydrolase 1	Usp32	Mus musculus	181.736	30	30		0.666994
597	1	O08599	O08599	Syntaxin-binding protein 1	Stxbp1	Mus musculus	67.569	30	30		1.01042
598	1	O08808	O08808	Protein diaphanous homolog 1	Diaph1	Mus musculus	139.348	30	30		0.717728
599	1	O35382	O35382	Exocyst complex component 4	Exoc4	Mus musculus	110.546	30	30		0.856117
600	1	O70589	O70589	Peripheral plasma membrane protein CASK	Cask	Mus musculus	105.112	30	30		0.949855
601	1	P13595	P13595	Neural cell adhesion molecule 1	Ncam1	Mus musculus	119.429	30	30		1.18196
602	1	P14824	P14824	Annexin A6	Anxa6	Mus musculus	75.885	30	30		1.04535
603	1	P16054	P16054	Protein kinase C epsilon type	Prkce	Mus musculus	83.563	32	30		1.02184
604	1	P17710	P17710	Hexokinase-1	Hk1	Mus musculus	108.304	34	30		0.72894
605	1	P27671	P27671	Ras-specific guanine nucleotide-releasing factor 1	Rasgrf1	Mus musculus	144.103	30	30		0.807001
606	1	P35438	P35438	Glutamate receptor ionotropic, NMDA 1	Grin1	Mus musculus	105.484	30	30		1.37564
607	1	P46735	P46735	Unconventional myosin-Ib	Myo1b	Mus musculus	128.567	36	30		1.07189
608	1	Q3UHF7	Q3UHF7	Transcription factor HIVEP2	Hivep2	Mus musculus	266.71	32	30		0.923038
609	1	Q5SQM0	Q5SQM0	Echinoderm microtubule-associated protein-like 6	Eml6	Mus musculus	217.945	30	30		0
610	1	Q5SUR0	Q5SUR0	Phosphoribosylformylglycinamidine synthase	Pfas	Mus musculus	144.63	30	30		0.616874
611	1	Q60841	Q60841	Reelin	Reln	Mus musculus	387.503	30	30		1.35737
612	1	Q6NVF0	Q6NVF0	Inositol polyphosphate 5-phosphatase OCRL	Ocrl	Mus musculus	104.288	30	30		1.01078
613	1	Q6NZF1	Q6NZF1	Zinc finger CCCH domain-containing protein 11A	Zc3h11a	Mus musculus	86.492	30	30		2.00553
614	1	Q6ZPQ6	Q6ZPQ6	Membrane-associated phosphatidylinositol transfer protein 2	Pitpnm2	Mus musculus	148.038	30	30		1.19455
615	1	Q7TPR4	Q7TPR4	Alpha-actinin-1	Actn1	Mus musculus	103.071	50	30		0.996385
616	1	Q7TT37	Q7TT37	Elongator complex protein 1	Elp1	Mus musculus	149.585	30	30		1.6462
617	1	Q80TK0	Q80TK0	AP2-interacting clathrin-endocytosis protein	Kiaa1107	Mus musculus	134.062	30	30		0.606121
618	1	Q810U3	Q810U3	Neurofascin	Nfasc	Mus musculus	137.978	30	30		1.03136
619	1	Q8BJ05	Q8BJ05	Zinc finger CCCH domain-containing protein 14	Zc3h14	Mus musculus	82.41	30	30		1.49295
620	1	Q8BKI2	Q8BKI2	Trinucleotide repeat-containing gene 6B protein	Tnrc6b	Mus musculus	191.968	30	30		0.937254
621	1	Q8BPM0	Q8BPM0	Disheveled-associated activator of morphogenesis 1	Daam1	Mus musculus	123.371	34	30		0.872296
622	1	Q8BYH8	Q8BYH8	Chromodomain-helicase-DNA-binding protein 9	Chd9	Mus musculus	323.866	33	30		0.948585
623	1	Q8BYJ6	Q8BYJ6	TBC1 domain family member 4	Tbc1d4	Mus musculus	147.454	30	30		#DIV/0!
624	1	Q8BZH4	Q8BZH4	Pogo transposable element with ZNF domain	Pogz	Mus musculus	154.911	30	30		1.76259
625	1	Q8C4J7	Q8C4J7	Transducin beta-like protein 3	Tbl3	Mus musculus	88.265	30	30		1.37068
626	1	Q8C9B9	Q8C9B9	Death-inducer obliterator 1	Dido1	Mus musculus	247.181	30	30		0.999173
627	1	Q8CGM1	Q8CGM1	Adhesion G protein-coupled receptor B2	Adgrb2	Mus musculus	169.864	31	30		1.27187
628	1	Q8CI94	Q8CI94	Glycogen phosphorylase, brain form	Pygb	Mus musculus	96.731	36	30		0.661349
629	1	Q8K296	Q8K296	Myotubularin-related protein 3	Mtmr3	Mus musculus	133.842	30	30		1.34228
630	1	Q8K400	Q8K400	Syntaxin-binding protein 5	Stxbp5	Mus musculus	127.652	31	30		0.87536
631	1	Q8VI59	Q8VI59	Pecanex-like protein 3	Pcnx3	Mus musculus	221.575	30	30		1.60985
632	1	Q91Z67	Q91Z67	SLIT-ROBO Rho GTPase-activating protein 2	Srgap2	Mus musculus	120.799	32	30		0.782566
633	1	Q91ZV0	Q91ZV0	Melanoma inhibitory activity protein 2	Mia2	Mus musculus	156.465	30	30		1.35882
634	1	Q91ZW3	Q91ZW3	SWI/SNF-related matrix-associated actin-dependent regulator of chromatin subfamily A member 5	Smarca5	Mus musculus	121.631	43	30		1.23927
635	1	Q99KI0	Q99KI0	Aconitate hydratase, mitochondrial	Aco2	Mus musculus	85.464	30	30		0.715883
636	1	Q9CS84	Q9CS84	Neurexin-1	Nrxn1	Mus musculus	166.172	35	30		1.00684
637	1	Q9D071	Q9D071	MMS19 nucleotide excision repair protein homolog	Mms19	Mus musculus	113.091	30	30		1.66737
638	1	Q9D4H8	Q9D4H8	Cullin-2	Cul2	Mus musculus	86.876	30	30		1.00287
639	1	Q9ERA6	Q9ERA6	Tuftelin-interacting protein 11	Tfip11	Mus musculus	96.306	30	30		1.28851
640	1	Q9JL26	Q9JL26	Formin-like protein 1	Fmnl1	Mus musculus	122.061	30	30		0.708311
641	1	Q9R1V6	Q9R1V6	Disintegrin and metalloproteinase domain-containing protein 22	Adam22	Mus musculus	99.719	30	30		0.96688
642	1	Q9WTX8	Q9WTX8	Mitotic spindle assembly checkpoint protein MAD1	Mad1l1	Mus musculus	83.542	30	30		1.94234
643	1	Q9Z1L5	Q9Z1L5	Voltage-dependent calcium channel subunit alpha-2/delta-3	Cacna2d3	Mus musculus	122.778	30	30		0.871888
644	1	Q9Z2C9	Q9Z2C9	Myotubularin-related protein 7	Mtmr7	Mus musculus	75.607	30	30		0.976828
645	1	A0A0A6YY83	A0A0A6YY83	Protocadherin 7	Pcdh7	Mus musculus	136.771	29	29		0.679479
646	1	A2A6A1	A2A6A1	G patch domain-containing protein 8	Gpatch8	Mus musculus	164.99	31	29		1.44399
647	1	A3KGS3	A3KGS3	Ral GTPase-activating protein subunit alpha-2	Ralgapa2	Mus musculus	210.292	29	29		#DIV/0!
648	1	B2RRF6	B2RRF6	Zinc finger protein 518A	Znf518a	Mus musculus	165.608	29	29		1.08281
649	1	B2RY56	B2RY56	RNA-binding protein 25	Rbm25	Mus musculus	99.552	29	29		1.43241
650	1	E0CZ22	E0CZ22	Maestro heat-like repeat family member 1	Mroh1	Mus musculus	181.798	29	29		2.73038
651	1	E9Q271	E9Q271	WD repeat domain 17	Wdr17	Mus musculus	147.424	29	29		0.553784
652	1	F8VPU2	F8VPU2	FERM, ARHGEF and pleckstrin domain-containing protein 1	Farp1	Mus musculus	118.877	29	29		0.917865
653	1	J9S314	J9S314	Transient receptor potential cation channel, subfamily M, member 3	Trpm3	Mus musculus	197.527	33	29		1.83007
654	1	O35286	O35286	Pre-mRNA-splicing factor ATP-dependent RNA helicase DHX15	Dhx15	Mus musculus	91.008	30	29		1.10185
655	1	O35954	O35954	Membrane-associated phosphatidylinositol transfer protein 1	Pitpnm1	Mus musculus	134.941	29	29		1.10711
656	1	O54988	O54988	STE20-like serine/threonine-protein kinase	Slk	Mus musculus	141.458	30	29		1.05384
657	1	O54991	O54991	Contactin-associated protein 1	Cntnap1	Mus musculus	156.315	29	29		1.04076
658	1	O88508	O88508	DNA (cytosine-5)-methyltransferase 3A	Dnmt3a	Mus musculus	101.673	30	29		2.35313
659	1	P02469	P02469	Laminin subunit beta-1	Lamb1	Mus musculus	197.093	29	29		1.21033
660	1	P42932	P42932	T-complex protein 1 subunit theta	Cct8	Mus musculus	59.555	29	29		0.875274
661	1	P59281	P59281	Rho GTPase-activating protein 39	Arhgap39	Mus musculus	125.209	29	29		0.859253
662	1	P70175	P70175	Disks large homolog 3	Dlg3	Mus musculus	93.483	29	29		1.05651
663	1	P70388	P70388	DNA repair protein RAD50	Rad50	Mus musculus	153.49	29	29		1.17025
664	1	P97927	P97927	Laminin subunit alpha-4	Lama4	Mus musculus	201.824	29	29		0.860801
665	1	Q0VF55	Q0VF55	Calcium-transporting ATPase	Atp2b3	Mus musculus	134.364	29	29		0.908289
666	1	Q3LR78	Q3LR78	CtBP-interacting BTB zinc finger protein	Zbtb38	Mus musculus	134.162	29	29		1.56617
667	1	Q3UGF1	Q3UGF1	WD repeat-containing protein 19	Wdr19	Mus musculus	151.46	29	29		#DIV/0!
668	1	Q3UJD6	Q3UJD6	Ubiquitin carboxyl-terminal hydrolase 19	Usp19	Mus musculus	150.551	29	29		1.27886
669	1	Q3UMB9	Q3UMB9	WASH complex subunit 4	Washc4	Mus musculus	136.371	29	29		0.828048
670	1	Q3UPH7	Q3UPH7	Rho guanine nucleotide exchange factor 40	Arhgef40	Mus musculus	165.134	29	29		#DIV/0!
671	1	Q3UVX5	Q3UVX5	Metabotropic glutamate receptor 5	Grm5	Mus musculus	131.867	30	29		1.20192
672	1	Q5ND34	Q5ND34	WD repeat-containing protein 81	Wdr81	Mus musculus	211.947	29	29		1.32274
673	1	Q5RJI5	Q5RJI5	Serine/threonine-protein kinase BRSK1	Brsk1	Mus musculus	85.156	33	29		0.761769
674	1	Q5SSL4	Q5SSL4	Active breakpoint cluster region-related protein	Abr	Mus musculus	97.668	29	29		0.978335
675	1	Q60575	Q60575	Kinesin-like protein KIF1B	Kif1b	Mus musculus	204.085	30	29		3.93788
676	1	Q60875	Q60875	Rho guanine nucleotide exchange factor 2	Arhgef2	Mus musculus	111.975	29	29		1.04445
677	1	Q61137	Q61137	Astrotactin-1	Astn1	Mus musculus	144.883	29	29		1.38254
678	1	Q61191	Q61191	Host cell factor 1	Hcfc1	Mus musculus	210.441	29	29		1.61578
679	1	Q61316	Q61316	Heat shock 70 kDa protein 4	Hspa4	Mus musculus	94.134	29	29		0.73304
680	1	Q6EDY6	Q6EDY6	F-actin-uncapping protein LRRC16A	Carmil1	Mus musculus	151.864	29	29		0.868378
681	1	Q6PGB8	Q6PGB8	Probable global transcription activator SNF2L1	Smarca1	Mus musculus	121.716	29	29		2.15175
682	1	Q6RHR9	Q6RHR9	Membrane-associated guanylate kinase, WW and PDZ domain-containing protein 1	Magi1	Mus musculus	161.974	29	29		0.870508
683	1	Q6ZQ58	Q6ZQ58	La-related protein 1	Larp1	Mus musculus	121.127	29	29		1.15567
684	1	Q7TPD3	Q7TPD3	Roundabout homolog 2	Robo2	Mus musculus	161.19	31	29		1.21511
685	1	Q80TR1	Q80TR1	Adhesion G protein-coupled receptor L1	Adgrl1	Mus musculus	161.689	30	29		1.00362
686	1	Q80X98	Q80X98	RNA helicase	Dhx38	Mus musculus	140.626	29	29		1.68661
687	1	Q80YQ2	Q80YQ2	Mediator of RNA polymerase II transcription subunit 23	Med23	Mus musculus	156.091	29	29		0.675176
688	1	Q8BHN3	Q8BHN3	Neutral alpha-glucosidase AB	Ganab	Mus musculus	106.912	29	29		0.981034
689	1	Q8BML9	Q8BML9	Glutamine--tRNA ligase	Qars1	Mus musculus	87.676	29	29		1.41508
690	1	Q8CG46	Q8CG46	Structural maintenance of chromosomes protein 5	Smc5	Mus musculus	128.813	29	29		2.43614
691	1	Q8CHG7	Q8CHG7	Rap guanine nucleotide exchange factor 2	Rapgef2	Mus musculus	166.417	32	29		0.878939
692	1	Q8K0U4	Q8K0U4	Heat shock 70 kDa protein 12A	Hspa12a	Mus musculus	74.87	30	29		0.851864
693	1	Q8K1M6	Q8K1M6	Dynamin-1-like protein	Dnm1l	Mus musculus	82.658	29	29		0.782386
694	1	Q91UZ1	Q91UZ1	1-phosphatidylinositol 4,5-bisphosphate phosphodiesterase	Plcb4	Mus musculus	134.53	29	29		1.46301
695	1	Q91W86	Q91W86	Vacuolar protein sorting-associated protein 11 homolog	Vps11	Mus musculus	107.72	29	29		0.651153
696	1	Q920B9	Q920B9	FACT complex subunit SPT16	Supt16h	Mus musculus	119.826	29	29		1.66059
697	1	Q924W5	Q924W5	Structural maintenance of chromosomes protein 6	Smc6	Mus musculus	127.197	29	29		2.23368
698	1	Q99MI1	Q99MI1	ELKS/Rab6-interacting/CAST family member 1	Erc1	Mus musculus	128.333	29	29		0.88413
699	1	Q9D5V5	Q9D5V5	Cullin-5	Cul5	Mus musculus	90.975	29	29		0.867007
700	1	Q9EPW0	Q9EPW0	Inositol polyphosphate-4-phosphatase type I A	Inpp4a	Mus musculus	105.541	29	29		0.799763
701	1	Q9ERK4	Q9ERK4	Exportin-2	Cse1l	Mus musculus	110.457	29	29		1.09165
702	1	Q9ESN9	Q9ESN9	C-Jun-amino-terminal kinase-interacting protein 3	Mapk8ip3	Mus musculus	147.564	33	29		0.884352
703	1	Q9JL04	Q9JL04	Formin-2	Fmn2	Mus musculus	167.387	29	29		1.121
704	1	Q9WTU0	Q9WTU0	Lysine-specific demethylase PHF2	Phf2	Mus musculus	120.817	30	29		1.41217
705	1	Q9WU78	Q9WU78	Programmed cell death 6-interacting protein	Pdcd6ip	Mus musculus	96.026	29	29		0.739394
706	1	Q9WUB3	Q9WUB3	Glycogen phosphorylase, muscle form	Pygm	Mus musculus	97.286	30	29		0.781882
707	1	Q9Z321	Q9Z321	DNA topoisomerase 3-beta-1	Top3b	Mus musculus	96.95	30	29		0.87919
708	1	A0A140LIW3	A0A140LIW3	FERM and PDZ domain-containing 3	Frmpd3	Mus musculus	195.352	28	28		1.53382
709	1	A3KFM7	A3KFM7	Chromodomain-helicase-DNA-binding protein 6	Chd6	Mus musculus	305.402	32	28		0.915835
710	1	A6H5Z3	A6H5Z3	Exocyst complex component 6B	Exoc6b	Mus musculus	94.13	28	28		1.04736
711	1	B2RQG2	B2RQG2	PHD finger protein 3	Phf3	Mus musculus	225.546	28	28		1.22011
712	1	O88532	O88532	Zinc finger RNA-binding protein	Zfr	Mus musculus	116.861	28	28		1.26795
713	1	P28738	P28738	Kinesin heavy chain isoform 5C	Kif5c	Mus musculus	109.276	40	28		0.849578
714	1	P35436	P35436	Glutamate receptor ionotropic, NMDA 2A	Grin2a	Mus musculus	165.423	28	28		1.1721
715	1	P42337	P42337	Phosphatidylinositol 4,5-bisphosphate 3-kinase catalytic subunit alpha isoform	Pik3ca	Mus musculus	124.412	28	28		#DIV/0!
716	1	P51830	P51830	Adenylate cyclase type 9	Adcy9	Mus musculus	150.957	28	28		1.09493
717	1	P55012	P55012	Solute carrier family 12 member 2	Slc12a2	Mus musculus	131.035	29	28		1.05778
718	1	P56399	P56399	Ubiquitin carboxyl-terminal hydrolase 5	Usp5	Mus musculus	95.834	28	28		0.788445
719	1	P57780	P57780	Alpha-actinin-4	Actn4	Mus musculus	104.978	29	28		1.17183
720	1	P63154	P63154	Crooked neck-like protein 1	Crnkl1	Mus musculus	83.418	28	28		1.54449
721	1	P70232	P70232	Neural cell adhesion molecule L1-like protein	Chl1	Mus musculus	135.078	28	28		0.924233
722	1	P70335	P70335	Rho-associated protein kinase 1	Rock1	Mus musculus	158.173	28	28		#DIV/0!
723	1	P80318	P80318	T-complex protein 1 subunit gamma	Cct3	Mus musculus	60.629	28	28		0.802392
724	1	Q00PI9	Q00PI9	Heterogeneous nuclear ribonucleoprotein U-like protein 2	Hnrnpul2	Mus musculus	84.942	28	28		1.56168
725	1	Q3TES0	Q3TES0	IQ motif and SEC7 domain-containing protein 3	Iqsec3	Mus musculus	129.12	28	28		0.941736
726	1	Q3TLI0	Q3TLI0	Trafficking protein particle complex subunit 10	Trappc10	Mus musculus	141.496	28	28		0.86664
727	1	Q3TYD6	Q3TYD6	Serine/threonine-protein kinase LMTK2	Lmtk2	Mus musculus	160.51	28	28		1.03081
728	1	Q3U1Y4	Q3U1Y4	DENN domain-containing protein 4B	Dennd4b	Mus musculus	164.742	28	28		1.3579
729	1	Q3U487	Q3U487	E3 ubiquitin-protein ligase HECTD3	Hectd3	Mus musculus	97.348	28	28		0.803322
730	1	Q3UHD1	Q3UHD1	Adhesion G protein-coupled receptor B1	Adgrb1	Mus musculus	173.3	28	28		1.60061
731	1	Q3UHJ0	Q3UHJ0	AP2-associated protein kinase 1	Aak1	Mus musculus	103.348	29	28		0.641661
732	1	Q3UNH4	Q3UNH4	G protein-regulated inducer of neurite outgrowth 1	Gprin1	Mus musculus	95.498	28	28		1.19373
733	1	Q571I4	Q571I4	Inactive tyrosine-protein kinase PRAG1	Prag1	Mus musculus	147.948	28	28		#DIV/0!
734	1	Q5DQR4	Q5DQR4	Syntaxin-binding protein 5-like	Stxbp5l	Mus musculus	131.846	28	28		0.857442
735	1	Q5SW19	Q5SW19	Clustered mitochondria protein homolog	Cluh	Mus musculus	148.07	28	28		1.37426
736	1	Q61147	Q61147	Ceruloplasmin	Cp	Mus musculus	121.153	28	28		1.08787
737	1	Q61493	Q61493	DNA polymerase zeta catalytic subunit	Rev3l	Mus musculus	350.718	28	28		1.94306
738	1	Q62059	Q62059	Versican core protein	Vcan	Mus musculus	366.794	28	28		1.03455
739	1	Q62108	Q62108	Disks large homolog 4	Dlg4	Mus musculus	80.473	28	28		1.06702
740	1	Q69ZU6	Q69ZU6	Thrombospondin type-1 domain-containing protein 7A	Thsd7a	Mus musculus	183.531	28	28		1.11043
741	1	Q6NZL1	Q6NZL1	DEAH (Asp-Glu-Ala-His) box polypeptide 37	Dhx37	Mus musculus	128.33	28	28		1.17711
742	1	Q6P4T0	Q6P4T0	Autophagy-related protein 2 homolog A	Atg2a	Mus musculus	210.944	28	28		0.653864
743	1	Q6P5E4	Q6P5E4	UDP-glucose:glycoprotein glucosyltransferase 1	Uggt1	Mus musculus	176.437	29	28		1.04232
744	1	Q6PDG5	Q6PDG5	SWI/SNF complex subunit SMARCC2	Smarcc2	Mus musculus	132.606	37	28		2.36138
745	1	Q6PH08	Q6PH08	ERC protein 2	Erc2	Mus musculus	110.638	34	28		1.06496
746	1	Q6PIE5	Q6PIE5	Sodium/potassium-transporting ATPase subunit alpha-2	Atp1a2	Mus musculus	112.217	46	28		1.00611
747	1	Q6PR54	Q6PR54	Telomere-associated protein RIF1	Rif1	Mus musculus	266.233	28	28		1.34126
748	1	Q6VH22	Q6VH22	Intraflagellar transport protein 172 homolog	Ift172	Mus musculus	197.551	28	28		0.979135
749	1	Q6XZL8	Q6XZL8	Histone-lysine N-methyltransferase, H3 lysine-79 specific	Dot1l	Mus musculus	165.914	28	28		1.06572
750	1	Q6ZQA6	Q6ZQA6	Immunoglobulin superfamily member 3	Igsf3	Mus musculus	134.71	28	28		1.83734
751	1	Q7TMB8	Q7TMB8	Cytoplasmic FMR1-interacting protein 1	Cyfip1	Mus musculus	145.244	28	28		0.827307
752	1	Q7TPQ3	Q7TPQ3	E3 ubiquitin-protein ligase SHPRH	Shprh	Mus musculus	191.494	28	28		1.15956
753	1	Q80TY5	Q80TY5	Vacuolar protein sorting-associated protein 13B	Vps13b	Mus musculus	444.021	28	28		0
754	1	Q8BJS4	Q8BJS4	SUN domain-containing protein 2	Sun2	Mus musculus	81.606	28	28		1.62347
755	1	Q8BL99	Q8BL99	Protein dopey-1	Dop1a	Mus musculus	269.263	28	28		#DIV/0!
756	1	Q8BYI9	Q8BYI9	Tenascin-R	Tnr	Mus musculus	149.59	28	28		0.970055
757	1	Q8C1A5	Q8C1A5	Thimet oligopeptidase	Thop1	Mus musculus	78.028	28	28		0.89248
758	1	Q8CIM8	Q8CIM8	Integrator complex subunit 4	Ints4	Mus musculus	108.194	28	28		1.64928
759	1	Q8CJG0	Q8CJG0	Protein argonaute-2	Ago2	Mus musculus	97.305	34	28		1.20541
760	1	Q8JZZ7	Q8JZZ7	Adhesion G protein-coupled receptor L2	Adgrl2	Mus musculus	166.579	28	28		1.06424
761	1	Q8K0T7	Q8K0T7	Protein unc-13 homolog C	Unc13c	Mus musculus	249.849	29	28		1.09293
762	1	Q8K448	Q8K448	Cholesterol transporter ABCA5	Abca5	Mus musculus	185.899	28	28		1.48349
763	1	Q8K4Z5	Q8K4Z5	Splicing factor 3A subunit 1	Sf3a1	Mus musculus	88.546	28	28		1.55738
764	1	Q8VHE0	Q8VHE0	Translocation protein SEC63 homolog	Sec63	Mus musculus	87.87	28	28		1.5056
765	1	Q91V24	Q91V24	ATP-binding cassette sub-family A member 7	Abca7	Mus musculus	236.886	28	28		0.873945
766	1	Q91VN6	Q91VN6	Probable ATP-dependent RNA helicase DDX41	Ddx41	Mus musculus	69.821	28	28		1.07967
767	1	Q925J9	Q925J9	Mediator of RNA polymerase II transcription subunit 1	Med1	Mus musculus	167.143	28	28		0.758746
768	1	Q99M80	Q99M80	Receptor-type tyrosine-protein phosphatase T	Ptprt	Mus musculus	163.015	31	28		0.997988
769	1	Q99ME9	Q99ME9	GTP-binding protein 4	Gtpbp4	Mus musculus	74.116	28	28		1.5122
770	1	Q9CZU3	Q9CZU3	Exosome RNA helicase MTR4	Mtrex	Mus musculus	117.64	28	28		1.54872
771	1	Q9D3E6	Q9D3E6	Cohesin subunit SA-1	Stag1	Mus musculus	144.444	28	28		1.63968
772	1	Q9DC48	Q9DC48	Pre-mRNA-processing factor 17	Cdc40	Mus musculus	65.462	28	28		1.66855
773	1	Q9ESJ4	Q9ESJ4	NCK-interacting protein with SH3 domain	Nckipsd	Mus musculus	78.572	28	28		0.852802
774	1	Q9JI91	Q9JI91	Alpha-actinin-2	Actn2	Mus musculus	103.835	31	28		1.32854
775	1	Q9JKR6	Q9JKR6	Hypoxia up-regulated protein 1	Hyou1	Mus musculus	111.181	28	28		0.855414
776	1	Q9JLV5	Q9JLV5	Cullin-3	Cul3	Mus musculus	88.949	28	28		1.11944
777	1	Q9QUR6	Q9QUR6	Prolyl endopeptidase	Prep	Mus musculus	80.754	28	28		1.42184
778	1	Q9WTX6	Q9WTX6	Cullin-1	Cul1	Mus musculus	89.691	28	28		1.26775
779	1	Q9WVQ1	Q9WVQ1	Membrane-associated guanylate kinase, WW and PDZ domain-containing protein 2	Magi2	Mus musculus	140.92	28	28		0.906948
780	1	Q9Z2H5	Q9Z2H5	Band 4.1-like protein 1	Epb41l1	Mus musculus	98.315	29	28		0.816449
781	1	A0A286YCV9	A0A286YCV9	Kinesin family member 13B	Kif13b	Mus musculus	204.943	29	27		0.571152
782	1	A2AJ88	A2AJ88	Patatin-like phospholipase domain-containing protein 7	Pnpla7	Mus musculus	150.498	27	27		2.0439
783	1	B1AY10	B1AY10	Transcriptional repressor NF-X1	Nfx1	Mus musculus	123.813	27	27		1.55488
784	1	B9EJ80	B9EJ80	PDZ domain-containing protein 8	Pdzd8	Mus musculus	127.742	27	27		1.16867
785	1	D3Z7P3	D3Z7P3	Glutaminase kidney isoform, mitochondrial	Gls	Mus musculus	73.964	27	27		0.896987
786	1	E1U8D0	E1U8D0	Protein SOGA1	Soga1	Mus musculus	159.191	27	27		0.650529
787	1	E9PW37	E9PW37	RAS protein activator-like 2	Rasal2	Mus musculus	144.592	27	27		0.776919
788	1	F8VQ70	F8VQ70	S phase cyclin A-associated protein in the ER	Scaper	Mus musculus	157.775	27	27		1.55227
789	1	O35099	O35099	Mitogen-activated protein kinase kinase kinase 5	Map3k5	Mus musculus	154.513	30	27		0.661894
790	1	O54865	O54865	Guanylate cyclase soluble subunit beta-1	Gucy1b1	Mus musculus	70.597	27	27		1.06025
791	1	O55029	O55029	Coatomer subunit beta'	Copb2	Mus musculus	102.449	27	27		1.26902
792	1	P25976	P25976	Nucleolar transcription factor 1	Ubtf	Mus musculus	89.511	27	27		1.25009
793	1	P49452	P49452	Centromere protein C	Cenpc	Mus musculus	102.156	27	27		1.67668
794	1	P53564	P53564	Homeobox protein cut-like 1	Cux1	Mus musculus	165.599	28	27		1.03494
795	1	P56960	P56960	Exosome component 10	Exosc10	Mus musculus	100.942	27	27		1.47526
796	1	P58501	P58501	PAX3- and PAX7-binding protein 1	Paxbp1	Mus musculus	104.838	27	27		1.42399
797	1	P80560	P80560	Receptor-type tyrosine-protein phosphatase N2	Ptprn2	Mus musculus	111.496	28	27		1.18987
798	1	P83510	P83510	Traf2 and NCK-interacting protein kinase	Tnik	Mus musculus	150.368	35	27		0.916002
799	1	P98200	P98200	Phospholipid-transporting ATPase IB	Atp8a2	Mus musculus	129.419	27	27		1.09657
800	1	Q3THK7	Q3THK7	GMP synthase [glutamine-hydrolyzing]	Gmps	Mus musculus	76.723	27	27		1.16499
801	1	Q3TKT4	Q3TKT4	Transcription activator BRG1	Smarca4	Mus musculus	181.428	42	27		2.17849
802	1	Q3U821	Q3U821	WD repeat-containing protein 75	Wdr75	Mus musculus	94.04	27	27		1.32726
803	1	Q3UFQ8	Q3UFQ8	Capping protein, Arp2/3 and myosin-I linker protein 3	Carmil3	Mus musculus	150.419	27	27		1.20967
804	1	Q3UHC7	Q3UHC7	Disabled homolog 2-interacting protein	Dab2ip	Mus musculus	131.729	29	27		0.978108
805	1	Q3UMF0	Q3UMF0	Cordon-bleu protein-like 1	Cobll1	Mus musculus	137.387	27	27		1.01312
806	1	Q3UPL0	Q3UPL0	Protein transport protein Sec31A	Sec31a	Mus musculus	133.571	27	27		1.06379
807	1	Q3UVL4	Q3UVL4	Vacuolar protein sorting-associated protein 51 homolog	Vps51	Mus musculus	86.189	27	27		0.724333
808	1	Q5NCX5	Q5NCX5	Neuralized-like protein 4	Neurl4	Mus musculus	167.64	27	27		1.52409
809	1	Q61033	Q61033	Lamina-associated polypeptide 2, isoforms alpha/zeta	Tmpo	Mus musculus	75.169	27	27		1.84169
810	1	Q62141	Q62141	Paired amphipathic helix protein Sin3b	Sin3b	Mus musculus	126.405	27	27		1.23164
811	1	Q64096	Q64096	Guanine nucleotide exchange factor DBS	Mcf2l	Mus musculus	129.115	27	27		0.930694
812	1	Q6NV83	Q6NV83	U2 snRNP-associated SURP motif-containing protein	U2surp	Mus musculus	118.259	27	27		1.75816
813	1	Q6PGF5	Q6PGF5	BMS1 homolog, ribosome assembly protein (Yeast)	Bms1	Mus musculus	145.417	27	27		1.44923
814	1	Q6ZQ18	Q6ZQ18	Protein EFR3 homolog B	Efr3b	Mus musculus	92.409	28	27		0.99126
815	1	Q7SIG6	Q7SIG6	Arf-GAP with SH3 domain, ANK repeat and PH domain-containing protein 2	Asap2	Mus musculus	106.805	28	27		0.45967
816	1	Q80TL1	Q80TL1	Adenylate cyclase type 2	Adcy2	Mus musculus	123.272	28	27		1.1507
817	1	Q80TQ2	Q80TQ2	Ubiquitin carboxyl-terminal hydrolase CYLD	Cyld	Mus musculus	106.586	27	27		0.821062
818	1	Q8BUH8	Q8BUH8	Sentrin-specific protease 7	Senp7	Mus musculus	116.347	28	27		1.37344
819	1	Q8BXR9	Q8BXR9	Oxysterol-binding protein-related protein 6	Osbpl6	Mus musculus	108.92	28	27		0.931461
820	1	Q8BYA0	Q8BYA0	Tubulin-specific chaperone D	Tbcd	Mus musculus	133.322	27	27		0.736544
821	1	Q8C0D5	Q8C0D5	Elongation factor-like GTPase 1	Efl1	Mus musculus	125.78	27	27		1.36092
822	1	Q8C827	Q8C827	Zinc finger protein 62	Zfp62	Mus musculus	104.815	30	27		1.04239
823	1	Q8CA95	Q8CA95	cAMP and cAMP-inhibited cGMP 3',5'-cyclic phosphodiesterase 10A	Pde10a	Mus musculus	89.407	27	27		0.739329
824	1	Q8K019	Q8K019	Bcl-2-associated transcription factor 1	Bclaf1	Mus musculus	106.003	27	27		1.49464
825	1	Q8K1H1	Q8K1H1	Tudor domain-containing protein 7	Tdrd7	Mus musculus	122.178	27	27		1.10389
826	1	Q8K4Q0	Q8K4Q0	Regulatory-associated protein of mTOR	Rptor	Mus musculus	149.473	27	27		0.861847
827	1	Q8R5H1	Q8R5H1	Ubiquitin carboxyl-terminal hydrolase 15	Usp15	Mus musculus	112.326	29	27		0.834285
828	1	Q8VDR9	Q8VDR9	Dedicator of cytokinesis protein 6	Dock6	Mus musculus	233.271	27	27		#DIV/0!
829	1	Q8VI75	Q8VI75	Importin-4	Ipo4	Mus musculus	119.277	27	27		1.20966
830	1	Q9EPU4	Q9EPU4	Cleavage and polyadenylation specificity factor subunit 1	Cpsf1	Mus musculus	160.82	27	27		1.25813
831	1	Q9EQH3	Q9EQH3	Vacuolar protein sorting-associated protein 35	Vps35	Mus musculus	91.714	27	27		0.778047
832	1	Q9EQZ6	Q9EQZ6	Rap guanine nucleotide exchange factor 4	Rapgef4	Mus musculus	115.492	28	27		1.06266
833	1	Q9ESV0	Q9ESV0	ATP-dependent RNA helicase DDX24	Ddx24	Mus musculus	96.43	27	27		1.25198
834	1	Q9JHR7	Q9JHR7	Insulin-degrading enzyme	Ide	Mus musculus	117.772	27	27		0.814589
835	1	Q9QXK3	Q9QXK3	Coatomer subunit gamma-2	Copg2	Mus musculus	97.682	27	27		1.12008
836	1	Q9QZD4	Q9QZD4	DNA repair endonuclease XPF	Ercc4	Mus musculus	103.691	27	27		0.897226
837	1	Q9Z0E0	Q9Z0E0	Neurochondrin	Ncdn	Mus musculus	78.894	27	27		1.22353
838	1	Q9Z110	Q9Z110	Delta-1-pyrroline-5-carboxylate synthase	Aldh18a1	Mus musculus	87.268	27	27		0.919662
839	1	S4R1W5	S4R1W5	RNA-binding motif protein 6	Rbm6	Mus musculus	128.377	27	27		1.44954
840	1	A2AHJ4	A2AHJ4	Bromodomain and WD repeat-containing protein 3	Brwd3	Mus musculus	202.944	26	26		1.75183
841	1	A2AJA9	A2AJA9	Apical junction component 1 homolog	Ajm1	Mus musculus	107.187	26	26		1.18111
842	1	B1AZP2	B1AZP2	Disks large-associated protein 4	Dlgap4	Mus musculus	108.037	26	26		0.921521
843	1	B2KF05	B2KF05	Bromodomain and PHD finger-containing protein 3	Brpf3	Mus musculus	135.297	26	26		1.24666
844	1	D3Z0M9	D3Z0M9	RNA helicase	Ddx23	Mus musculus	95.494	26	26		1.63376
845	1	E9Q6Y8	E9Q6Y8	Ubiquitin-specific peptidase 31	Usp31	Mus musculus	146.32	26	26		0.895887
846	1	E9Q735	E9Q735	Ubiquitin conjugation factor E4 A	Ube4a	Mus musculus	118.201	26	26		1.57875
847	1	G3X8X0	G3X8X0	RNA helicase	Dhx16	Mus musculus	119.074	26	26		1.62975
848	1	O08759	O08759	Ubiquitin-protein ligase E3A	Ube3a	Mus musculus	99.821	26	26		1.00833
849	1	O35691	O35691	Pinin	Pnn	Mus musculus	82.436	26	26		1.45292
850	1	O88910	O88910	MAGUK p55 subfamily member 3	Mpp3	Mus musculus	64.397	26	26		0.854326
851	1	P08113	P08113	Endoplasmin	Hsp90b1	Mus musculus	92.477	26	26		0.883185
852	1	P11103	P11103	Poly [ADP-ribose] polymerase 1	Parp1	Mus musculus	113.102	26	26		1.1204
853	1	P19246	P19246	Neurofilament heavy polypeptide	Nefh	Mus musculus	116.997	28	26		0.631998
854	1	P20029	P20029	Endoplasmic reticulum chaperone BiP	Hspa5	Mus musculus	72.421	28	26		1.17833
855	1	P24527	P24527	Leukotriene A-4 hydrolase	Lta4h	Mus musculus	69.052	26	26		0.55682
856	1	P27546	P27546	Microtubule-associated protein 4	Map4	Mus musculus	117.431	26	26		0.935911
857	1	P34152	P34152	Focal adhesion kinase 1	Ptk2	Mus musculus	119.245	26	26		0.745374
858	1	P57080	P57080	Ubiquitin carboxyl-terminal hydrolase 25	Usp25	Mus musculus	121.423	26	26		#DIV/0!
859	1	P61922	P61922	4-aminobutyrate aminotransferase, mitochondrial	Abat	Mus musculus	56.452	26	26		0.865744
860	1	P70168	P70168	Importin subunit beta-1	Kpnb1	Mus musculus	97.186	26	26		1.26507
861	1	P70211	P70211	Netrin receptor DCC	Dcc	Mus musculus	158.342	26	26		1.04867
862	1	P83093	P83093	Stromal interaction molecule 2	Stim2	Mus musculus	83.924	27	26		1.27362
863	1	P97798	P97798	Neogenin	Neo1	Mus musculus	163.162	26	26		1.06027
864	1	Q09XV5	Q09XV5	Chromodomain-helicase-DNA-binding protein 8	Chd8	Mus musculus	290.852	27	26		1.04967
865	1	Q2KN98	Q2KN98	Cytospin-A	Specc1l	Mus musculus	124.49	26	26		1.72333
866	1	Q3UDE2	Q3UDE2	Tubulin--tyrosine ligase-like protein 12	Ttll12	Mus musculus	74.045	26	26		0.772806
867	1	Q5SXY1	Q5SXY1	Cytospin-B	Specc1	Mus musculus	118.103	26	26		0.876981
868	1	Q5U4C1	Q5U4C1	G-protein coupled receptor-associated sorting protein 1	Gprasp1	Mus musculus	151.746	26	26		1.40361
869	1	Q61330	Q61330	Contactin-2	Cntn2	Mus musculus	113.219	26	26		0.777486
870	1	Q62018	Q62018	RNA polymerase-associated protein CTR9 homolog	Ctr9	Mus musculus	133.41	26	26		2.0031
871	1	Q62245	Q62245	Son of sevenless homolog 1	Sos1	Mus musculus	150.886	33	26		#DIV/0!
872	1	Q6I6G8	Q6I6G8	E3 ubiquitin-protein ligase HECW2	Hecw2	Mus musculus	176.238	29	26		1.00003
873	1	Q6P5H2	Q6P5H2	Nestin	Nes	Mus musculus	207.126	26	26		1.4764
874	1	Q6PDH0	Q6PDH0	Pleckstrin homology-like domain family B member 1	Phldb1	Mus musculus	150.073	27	26		0.847046
875	1	Q6PF93	Q6PF93	Phosphatidylinositol 3-kinase catalytic subunit type 3	Pik3c3	Mus musculus	101.49	26	26		0.629053
876	1	Q7TSH2	Q7TSH2	Phosphorylase b kinase regulatory subunit beta	Phkb	Mus musculus	123.892	26	26		0.218365
877	1	Q80U19	Q80U19	Disheveled-associated activator of morphogenesis 2	Daam2	Mus musculus	128.372	26	26		0.755598
878	1	Q80UM3	Q80UM3	N-alpha-acetyltransferase 15, NatA auxiliary subunit	Naa15	Mus musculus	100.963	30	26		1.1197
879	1	Q80YE7	Q80YE7	Death-associated protein kinase 1	Dapk1	Mus musculus	161.443	26	26		1.43179
880	1	Q8BKC5	Q8BKC5	Importin-5	Ipo5	Mus musculus	123.594	27	26		0.967568
881	1	Q8C0M0	Q8C0M0	GATOR complex protein WDR59	Wdr59	Mus musculus	111.725	26	26		1.26857
882	1	Q8C3F2	Q8C3F2	Constitutive coactivator of PPAR-gamma-like protein 2	Fam120c	Mus musculus	119.718	26	26		1.27029
883	1	Q8C419	Q8C419	Probable G-protein coupled receptor 158	Gpr158	Mus musculus	134.429	26	26		0.944654
884	1	Q8CCP0	Q8CCP0	Nuclear export mediator factor Nemf	Nemf	Mus musculus	121.191	26	26		1.4487
885	1	Q8CGK3	Q8CGK3	Lon protease homolog, mitochondrial	Lonp1	Mus musculus	105.843	26	26		0.787153
886	1	Q8JZQ2	Q8JZQ2	AFG3-like protein 2	Afg3l2	Mus musculus	89.519	28	26		0.736377
887	1	Q8K327	Q8K327	Chromosome alignment-maintaining phosphoprotein 1	Champ1	Mus musculus	87.563	26	26		1.61681
888	1	Q8R5L3	Q8R5L3	Vam6/Vps39-like protein	Vps39	Mus musculus	101.696	26	26		0.931931
889	1	Q8VHX6	Q8VHX6	Filamin-C	Flnc	Mus musculus	291.123	26	26		0.841656
890	1	Q91VD9	Q91VD9	NADH-ubiquinone oxidoreductase 75 kDa subunit, mitochondrial	Ndufs1	Mus musculus	79.777	26	26		0.700323
891	1	Q91VR5	Q91VR5	ATP-dependent RNA helicase DDX1	Ddx1	Mus musculus	82.503	26	26		1.00452
892	1	Q921M4	Q921M4	Golgin subfamily A member 2	Golga2	Mus musculus	113.28	26	26		1.46479
893	1	Q924A2	Q924A2	Protein capicua homolog	Cic	Mus musculus	258.134	26	26		1.00894
894	1	Q99J31	Q99J31	Oligophrenin-1	Ophn1	Mus musculus	91.987	26	26		0
895	1	Q99K46	Q99K46	Ubiquitin carboxyl-terminal hydrolase 11	Usp11	Mus musculus	105.386	27	26		1.5783
896	1	Q99NH2	Q99NH2	Partitioning defective 3 homolog	Pard3	Mus musculus	149.078	26	26		#DIV/0!
897	1	Q99P47	Q99P47	Contactin-associated protein-like 4	Cntnap4	Mus musculus	144.733	27	26		1.42613
898	1	Q99P72	Q99P72	Reticulon-4	Rtn4	Mus musculus	126.617	26	26		1.08261
899	1	Q9D6Z1	Q9D6Z1	Nucleolar protein 56	Nop56	Mus musculus	64.464	26	26		1.35311
900	1	Q9DBC3	Q9DBC3	Cap-specific mRNA (nucleoside-2'-O-)-methyltransferase 1	Cmtr1	Mus musculus	95.678	26	26		1.46213
901	1	Q9DBR7	Q9DBR7	Protein phosphatase 1 regulatory subunit 12A	Ppp1r12a	Mus musculus	114.996	27	26		0.961216
902	1	Q9DCD2	Q9DCD2	Pre-mRNA-splicing factor SYF1	Xab2	Mus musculus	99.991	26	26		1.43794
903	1	Q9EP53	Q9EP53	Hamartin	Tsc1	Mus musculus	128.749	26	26		0.631512
904	1	Q9EP69	Q9EP69	Phosphatidylinositol-3-phosphatase SAC1	Sacm1l	Mus musculus	66.945	26	26		1.13703
905	1	Q9EQQ9	Q9EQQ9	Protein O-GlcNAcase	Oga	Mus musculus	103.166	26	26		1.14919
906	1	Q9ERL9	Q9ERL9	Guanylate cyclase soluble subunit alpha-1	Gucy1a1	Mus musculus	77.587	26	26		0.934573
907	1	Q9ES34	Q9ES34	Ubiquitin-protein ligase E3B	Ube3b	Mus musculus	122.764	26	26		0.938516
908	1	Q9ESX5	Q9ESX5	H/ACA ribonucleoprotein complex subunit DKC1	Dkc1	Mus musculus	57.401	26	26		1.22215
909	1	Q9JM52	Q9JM52	Misshapen-like kinase 1	Mink1	Mus musculus	147.295	26	26		0.889622
910	1	Q9QXL1	Q9QXL1	Kinesin-like protein KIF21B	Kif21b	Mus musculus	186.183	26	26		0.843581
911	1	Q9QYB8	Q9QYB8	Beta-adducin	Add2	Mus musculus	80.642	26	26		1.09575
912	1	Q9WTI7	Q9WTI7	Unconventional myosin-Ic	Myo1c	Mus musculus	121.943	26	26		1.14005
913	1	Q9Z160	Q9Z160	Conserved oligomeric Golgi complex subunit 1	Cog1	Mus musculus	109.051	26	26		#DIV/0!
914	1	Q9Z1T1	Q9Z1T1	AP-3 complex subunit beta-1	Ap3b1	Mus musculus	122.74	26	26		0.730349
915	1	S4R1M9	S4R1M9	Oxysterol-binding protein-related protein 10	Osbpl10	Mus musculus	83.856	28	26		0.823749
916	1	A0A571BF58	A0A571BF58	Nebulin	Neb	Mus musculus	871.25	25	25		#DIV/0!
917	1	A2A484	A2A484	Zinc finger, MYND-type-containing 8	Zmynd8	Mus musculus	136.948	25	25		1.21188
918	1	A2APV2	A2APV2	Formin-like protein 2	Fmnl2	Mus musculus	123.102	33	25		0.980889
919	1	A2RSQ0	A2RSQ0	DENN domain-containing protein 5B	Dennd5b	Mus musculus	144.632	27	25		0.688832
920	1	A6H8H2	A6H8H2	DENN domain-containing protein 4C	Dennd4c	Mus musculus	211.461	26	25		#DIV/0!
921	1	B9EKI3	B9EKI3	TATA element modulatory factor	Tmf1	Mus musculus	121.803	25	25		#DIV/0!
922	1	D3YWQ0	D3YWQ0	Diacylglycerol kinase iota	Dgki	Mus musculus	118.211	26	25		1.66525
923	1	D3YXJ0	D3YXJ0	Diacylglycerol kinase eta	Dgkh	Mus musculus	134.133	26	25		0.923946
924	1	E9PVD3	E9PVD3	Protocadherin-16	Dchs1	Mus musculus	346.391	25	25		1.71385
925	1	E9PYG6	E9PYG6	RAS p21 protein activator 1	Rasa1	Mus musculus	115.43	25	25		1.56817
926	1	E9Q7L0	E9Q7L0	Oxoglutarate dehydrogenase (succinyl-transferring)	Ogdhl	Mus musculus	116.602	25	25		0.715652
927	1	E9Q8I7	E9Q8I7	Nuclear transcription factor, X-box-binding-like 1	Nfxl1	Mus musculus	101.511	25	25		1.9693
928	1	O55106	O55106	Striatin	Strn	Mus musculus	85.965	25	25		1.26508
929	1	O55143	O55143	Sarcoplasmic/endoplasmic reticulum calcium ATPase 2	Atp2a2	Mus musculus	114.862	40	25		1.42806
930	1	O88845	O88845	A-kinase anchor protein 10, mitochondrial	Akap10	Mus musculus	73.632	25	25		0.729607
931	1	P02468	P02468	Laminin subunit gamma-1	Lamc1	Mus musculus	177.302	26	25		0.876612
932	1	P07901	P07901	Heat shock protein HSP 90-alpha	Hsp90aa1	Mus musculus	84.79	25	25		0.77548
933	1	P11627	P11627	Neural cell adhesion molecule L1	L1cam	Mus musculus	140.971	25	25		1.26982
934	1	P14685	P14685	26S proteasome non-ATPase regulatory subunit 3	Psmd3	Mus musculus	60.72	25	25		1.32748
935	1	P27773	P27773	Protein disulfide-isomerase A3	Pdia3	Mus musculus	56.678	26	25		1.01891
936	1	P43406	P43406	Integrin alpha-V	Itgav	Mus musculus	115.359	25	25		1.08171
937	1	P59808	P59808	SAM and SH3 domain-containing protein 1	Sash1	Mus musculus	135.594	26	25		0.311808
938	1	P61406	P61406	Telomerase-binding protein EST1A	Smg6	Mus musculus	160.498	25	25		0
939	1	P70700	P70700	DNA-directed RNA polymerase I subunit RPA2	Polr1b	Mus musculus	128.214	25	25		1.00209
940	1	P83741	P83741	Serine/threonine-protein kinase WNK1	Wnk1	Mus musculus	250.936	25	25		0.835995
941	1	P97793	P97793	ALK tyrosine kinase receptor	Alk	Mus musculus	174.951	25	25		1.11449
942	1	P98203	P98203	Armadillo repeat protein deleted in velo-cardio-facial syndrome homolog	Arvcf	Mus musculus	105.068	25	25		1.34723
943	1	Q01279	Q01279	Epidermal growth factor receptor	Egfr	Mus musculus	134.853	25	25		1.22123
944	1	Q02384	Q02384	Son of sevenless homolog 2	Sos2	Mus musculus	153.129	25	25		#DIV/0!
945	1	Q2PFD7	Q2PFD7	PH and SEC7 domain-containing protein 3	Psd3	Mus musculus	114.724	25	25		1.72765
946	1	Q3TCH7	Q3TCH7	Cullin-4A	Cul4a	Mus musculus	87.754	25	25		1.72187
947	1	Q3U214	Q3U214	Microtubule-associated serine/threonine-protein kinase 3	Mast3	Mus musculus	144.176	26	25		0.687508
948	1	Q3U7R1	Q3U7R1	Extended synaptotagmin-1	Esyt1	Mus musculus	121.556	25	25		1.07248
949	1	Q3UHA3	Q3UHA3	Spatacsin	Spg11	Mus musculus	273.938	25	25		#DIV/0!
950	1	Q3UHC1	Q3UHC1	Rap guanine nucleotide exchange factor (GEF) 1	Rapgef1	Mus musculus	136.487	25	25		0.602579
951	1	Q3UJB9	Q3UJB9	Enhancer of mRNA-decapping protein 4	Edc4	Mus musculus	152.484	25	25		1.26967
952	1	Q3UMY5	Q3UMY5	Echinoderm microtubule-associated protein-like 4	Eml4	Mus musculus	110.029	25	25		0.685757
953	1	Q569Z6	Q569Z6	Thyroid hormone receptor-associated protein 3	Thrap3	Mus musculus	108.181	26	25		1.43861
954	1	Q5DU37	Q5DU37	Zinc finger FYVE domain-containing protein 26	Zfyve26	Mus musculus	282.966	25	25		#DIV/0!
955	1	Q5F2E8	Q5F2E8	Serine/threonine-protein kinase TAO1	Taok1	Mus musculus	116.052	31	25		1.12986
956	1	Q60949	Q60949	TBC1 domain family member 1	Tbc1d1	Mus musculus	142.028	25	25		#DIV/0!
957	1	Q61527	Q61527	Receptor tyrosine-protein kinase erbB-4	Erbb4	Mus musculus	146.861	27	25		0.981114
958	1	Q61598	Q61598	Rab GDP dissociation inhibitor beta	Gdi2	Mus musculus	50.54	30	25		0.773419
959	1	Q640M1	Q640M1	U3 small nucleolar RNA-associated protein 14 homolog A	Utp14a	Mus musculus	87.265	29	25		1.48935
960	1	Q64512	Q64512	Tyrosine-protein phosphatase non-receptor type 13	Ptpn13	Mus musculus	270.34	25	25		#DIV/0!
961	1	Q68FL6	Q68FL6	Methionine--tRNA ligase, cytoplasmic	Mars1	Mus musculus	101.431	25	25		1.45095
962	1	Q6A026	Q6A026	Sister chromatid cohesion protein PDS5 homolog A	Pds5a	Mus musculus	150.329	25	25		1.48964
963	1	Q6KAR6	Q6KAR6	Exocyst complex component 3	Exoc3	Mus musculus	86.455	25	25		0.811705
964	1	Q6NS52	Q6NS52	Diacylglycerol kinase beta	Dgkb	Mus musculus	90.273	25	25		0.713184
965	1	Q6NXI6	Q6NXI6	Regulation of nuclear pre-mRNA domain-containing protein 2	Rprd2	Mus musculus	156.589	25	25		2.07331
966	1	Q6PCN3	Q6PCN3	Tau-tubulin kinase 1	Ttbk1	Mus musculus	141.616	26	25		0.988379
967	1	Q6PDS3	Q6PDS3	NAD(+) hydrolase SARM1	Sarm1	Mus musculus	79.605	25	25		0.889116
968	1	Q6PHS9	Q6PHS9	Voltage-dependent calcium channel subunit alpha-2/delta-2	Cacna2d2	Mus musculus	130.386	25	25		1.10195
969	1	Q6PIC6	Q6PIC6	Sodium/potassium-transporting ATPase subunit alpha-3	Atp1a3	Mus musculus	111.693	26	25		0.946406
970	1	Q6RI63	Q6RI63	Constitutive coactivator of peroxisome proliferator-activated receptor gamma	Fam120b	Mus musculus	89.315	25	25		1.22622
971	1	Q7TME0	Q7TME0	Phospholipid phosphatase-related protein type 4	Plppr4	Mus musculus	83.294	25	25		1.27947
972	1	Q7TPM1	Q7TPM1	Protein PRRC2B	Prrc2b	Mus musculus	160.915	25	25		1.20326
973	1	Q80UG5	Q80UG5	Septin-9	Septin9	Mus musculus	65.574	25	25		0.892383
974	1	Q80X82	Q80X82	Symplekin	Sympk	Mus musculus	142.624	25	25		1.13403
975	1	Q80YV4	Q80YV4	4'-phosphopantetheine phosphatase	Pank4	Mus musculus	91.524	25	25		0
976	1	Q80Z10	Q80Z10	Astrotactin-2	Astn2	Mus musculus	149.39	25	25		1.20548
977	1	Q810B6	Q810B6	Rabankyrin-5	Ankfy1	Mus musculus	128.655	25	25		0.492686
978	1	Q810U4	Q810U4	Neuronal cell adhesion molecule	Nrcam	Mus musculus	138.522	25	25		1.09141
979	1	Q8BIV3	Q8BIV3	Ran-binding protein 6	Ranbp6	Mus musculus	124.588	25	25		1.45046
980	1	Q8C167	Q8C167	Prolyl endopeptidase-like	Prepl	Mus musculus	83.197	25	25		1.01635
981	1	Q8C7X2	Q8C7X2	ER membrane protein complex subunit 1	Emc1	Mus musculus	111.606	25	25		1.53457
982	1	Q8CAA7	Q8CAA7	Glucose 1,6-bisphosphate synthase	Pgm2l1	Mus musculus	70.278	25	25		0.797705
983	1	Q8CGB6	Q8CGB6	Tensin-2	Tns2	Mus musculus	152.017	26	25		0.888754
984	1	Q8CGF6	Q8CGF6	WD repeat-containing protein 47	Wdr47	Mus musculus	102.312	25	25		1.22415
985	1	Q8CGF7	Q8CGF7	Transcription elongation regulator 1	Tcerg1	Mus musculus	123.792	26	25		1.6601
986	1	Q8CH25	Q8CH25	SAFB-like transcription modulator	Sltm	Mus musculus	116.922	25	25		1.24995
987	1	Q8CHE4	Q8CHE4	PH domain leucine-rich repeat-containing protein phosphatase 1	Phlpp1	Mus musculus	182.369	25	25		#DIV/0!
988	1	Q8CIB5	Q8CIB5	Fermitin family homolog 2	Fermt2	Mus musculus	77.802	25	25		1.0295
989	1	Q8JZN5	Q8JZN5	Complex I assembly factor ACAD9, mitochondrial	Acad9	Mus musculus	68.724	25	25		0.878347
990	1	Q8JZQ9	Q8JZQ9	Eukaryotic translation initiation factor 3 subunit B	Eif3b	Mus musculus	91.372	25	25		1.00354
991	1	Q8K1A6	Q8K1A6	Coiled-coil and C2 domain-containing protein 1A	Cc2d1a	Mus musculus	103.699	25	25		1.08148
992	1	Q8K337	Q8K337	Type II inositol 1,4,5-trisphosphate 5-phosphatase	Inpp5b	Mus musculus	112.762	25	25		0
993	1	Q8K363	Q8K363	ATP-dependent RNA helicase DDX18	Ddx18	Mus musculus	74.181	25	25		1.1947
994	1	Q8R3N1	Q8R3N1	Nucleolar protein 14	Nop14	Mus musculus	98.772	25	25		1.47025
995	1	Q8R516	Q8R516	E3 ubiquitin-protein ligase MIB2	Mib2	Mus musculus	105.96	25	25		0.979357
996	1	Q8VCT3	Q8VCT3	Aminopeptidase B	Rnpep	Mus musculus	72.418	25	25		0.667499
997	1	Q8VDC1	Q8VDC1	FYVE and coiled-coil domain-containing protein 1	Fyco1	Mus musculus	162.338	25	25		#DIV/0!
998	1	Q91ZA3	Q91ZA3	Propionyl-CoA carboxylase alpha chain, mitochondrial	Pcca	Mus musculus	79.923	25	25		0.706427
999	1	Q921I1	Q921I1	Serotransferrin	Tf	Mus musculus	76.724	25	25		0.77861
1000	1	Q924C1	Q924C1	Exportin-5	Xpo5	Mus musculus	136.973	25	25		1.11403
1001	1	Q9D0R2	Q9D0R2	Threonine--tRNA ligase 1, cytoplasmic	Tars1	Mus musculus	83.355	25	25		1.22822
1002	1	Q9DBR1	Q9DBR1	5'-3' exoribonuclease 2	Xrn2	Mus musculus	108.687	25	25		1.86109
1003	1	Q9DBR3	Q9DBR3	Armadillo repeat-containing protein 8	Armc8	Mus musculus	75.366	25	25		0.975479
1004	1	Q9JHK4	Q9JHK4	Geranylgeranyl transferase type-2 subunit alpha	Rabggta	Mus musculus	64.99	25	25		0.804706
1005	1	Q9JLM8	Q9JLM8	Serine/threonine-protein kinase DCLK1	Dclk1	Mus musculus	84.153	26	25		0.928515
1006	1	Q9R1C7	Q9R1C7	Pre-mRNA-processing factor 40 homolog A	Prpf40a	Mus musculus	108.482	26	25		1.4725
1007	1	Q9Z268	Q9Z268	RasGAP-activating-like protein 1	Rasal1	Mus musculus	89.397	25	25		1.00054
1008	1	A2A8L1	A2A8L1	Chromodomain-helicase-DNA-binding protein 5	Chd5	Mus musculus	222.518	30	24		1.25924
1009	1	A6H5Y3	A6H5Y3	Methionine synthase	Mtr	Mus musculus	139.069	24	24		#DIV/0!
1010	1	A6H603	A6H603	NACHT domain- and WD repeat-containing protein 1	Nwd1	Mus musculus	173.271	24	24		0.750396
1011	1	E9PXF0	E9PXF0	Protocadherin 17	Pcdh17	Mus musculus	126.15	24	24		1.15464
1012	1	E9Q394	E9Q394	A-kinase anchor protein 13	Akap13	Mus musculus	303.982	24	24		#DIV/0!
1013	1	E9Q777	E9Q777	A kinase (PRKA) anchor protein 11	Akap11	Mus musculus	208.765	24	24		1.18272
1014	1	G5E8B9	G5E8B9	Zinc finger and BTB domain-containing protein 11	Zbtb11	Mus musculus	118.568	24	24		1.04684
1015	1	H3BJD6	H3BJD6	Protein phosphatase 1, regulatory subunit 9A	Ppp1r9a	Mus musculus	144.401	24	24		1.19867
1016	1	M0QWN7	M0QWN7	Ubiquitin-specific peptidase 35	Usp35	Mus musculus	112.449	24	24		0
1017	1	O08553	O08553	Dihydropyrimidinase-related protein 2	Dpysl2	Mus musculus	62.278	26	24		0.7652
1018	1	O35250	O35250	Exocyst complex component 7	Exoc7	Mus musculus	79.96	24	24		0.693794
1019	1	P06909	P06909	Complement factor H	Cfh	Mus musculus	139.141	27	24		0
1020	1	P10493	P10493	Nidogen-1	Nid1	Mus musculus	136.54	25	24		0.937026
1021	1	P11983	P11983	T-complex protein 1 subunit alpha	Tcp1	Mus musculus	60.449	24	24		1.02756
1022	1	P35235	P35235	Tyrosine-protein phosphatase non-receptor type 11	Ptpn11	Mus musculus	68.035	24	24		1.17627
1023	1	P38647	P38647	Stress-70 protein, mitochondrial	Hspa9	Mus musculus	73.464	24	24		0.791106
1024	1	P46935	P46935	E3 ubiquitin-protein ligase NEDD4	Nedd4	Mus musculus	102.708	26	24		0.963605
1025	1	P50544	P50544	Very long-chain specific acyl-CoA dehydrogenase, mitochondrial	Acadvl	Mus musculus	70.874	24	24		1.01763
1026	1	P52480	P52480	Pyruvate kinase PKM	Pkm	Mus musculus	57.848	26	24		0.557989
1027	1	P56480	P56480	ATP synthase subunit beta, mitochondrial	Atp5f1b	Mus musculus	56.3	24	24		0.752714
1028	1	P58854	P58854	Gamma-tubulin complex component 3	Tubgcp3	Mus musculus	103.469	24	24		0.899011
1029	1	P59672	P59672	Ankyrin repeat and SAM domain-containing protein 1A	Anks1a	Mus musculus	125.245	24	24		2.4193
1030	1	P60882	P60882	Multiple epidermal growth factor-like domains protein 8	Megf8	Mus musculus	297.494	24	24		1.03262
1031	1	P63318	P63318	Protein kinase C gamma type	Prkcg	Mus musculus	78.358	25	24		1.07538
1032	1	P80314	P80314	T-complex protein 1 subunit beta	Cct2	Mus musculus	57.477	24	24		0.931838
1033	1	P97494	P97494	Glutamate--cysteine ligase catalytic subunit	Gclc	Mus musculus	72.572	24	24		0.6494
1034	1	P97813	P97813	Phospholipase D2	Pld2	Mus musculus	106.171	24	24		0.826295
1035	1	P98156	P98156	Very low-density lipoprotein receptor	Vldlr	Mus musculus	96.374	24	24		1.29971
1036	1	Q02053	Q02053	Ubiquitin-like modifier-activating enzyme 1	Uba1	Mus musculus	117.81	29	24		0.836269
1037	1	Q05512	Q05512	Serine/threonine-protein kinase MARK2	Mark2	Mus musculus	86.307	25	24		1.11241
1038	1	Q3U319	Q3U319	E3 ubiquitin-protein ligase BRE1B	Rnf40	Mus musculus	113.967	24	24		1.2736
1039	1	Q3UH45	Q3UH45	Tectonin beta-propeller repeat-containing 2	Tecpr2	Mus musculus	154.941	24	24		1.37253
1040	1	Q3UHD9	Q3UHD9	Arf-GAP with GTPase, ANK repeat and PH domain-containing protein 2	Agap2	Mus musculus	124.514	24	24		0.919014
1041	1	Q3UJB0	Q3UJB0	Splicing factor 3b, subunit 2	Sf3b2	Mus musculus	98.199	24	24		1.4513
1042	1	Q3UR70	Q3UR70	Transforming growth factor-beta receptor-associated protein 1	Tgfbrap1	Mus musculus	97.304	24	24		1.29042
1043	1	Q505D1	Q505D1	Serine/threonine-protein phosphatase 6 regulatory ankyrin repeat subunit A	Ankrd28	Mus musculus	112.902	24	24		0.708772
1044	1	Q5BL07	Q5BL07	Peroxisome biogenesis factor 1	Pex1	Mus musculus	141.428	24	24		2.10964
1045	1	Q5DTL9	Q5DTL9	Sodium-driven chloride bicarbonate exchanger	Slc4a10	Mus musculus	125.819	31	24		1.07167
1046	1	Q5DTM8	Q5DTM8	E3 ubiquitin-protein ligase BRE1A	Rnf20	Mus musculus	113.525	26	24		1.3847
1047	1	Q5HZJ0	Q5HZJ0	Ribonuclease 3	Drosha	Mus musculus	158.83	24	24		1.02391
1048	1	Q60953	Q60953	Protein PML	Pml	Mus musculus	98.244	24	24		1.29035
1049	1	Q6DFV5	Q6DFV5	Probable helicase with zinc finger domain	Helz	Mus musculus	219.884	24	24		0.855387
1050	1	Q6NXK7	Q6NXK7	Inactive dipeptidyl peptidase 10	Dpp10	Mus musculus	90.829	26	24		1.0048
1051	1	Q6P1Y8	Q6P1Y8	Type II inositol 3,4-bisphosphate 4-phosphatase	Inpp4b	Mus musculus	104.533	24	24		0.724304
1052	1	Q6P549	Q6P549	Phosphatidylinositol 3,4,5-trisphosphate 5-phosphatase 2	Inppl1	Mus musculus	138.976	24	24		0
1053	1	Q6R891	Q6R891	Neurabin-2	Ppp1r9b	Mus musculus	89.522	25	24		1.36321
1054	1	Q6ZQ82	Q6ZQ82	Rho GTPase-activating protein 26	Arhgap26	Mus musculus	92.073	24	24		1.09538
1055	1	Q70IV5	Q70IV5	Synemin	Synm	Mus musculus	173.209	24	24		1.45643
1056	1	Q7TPD0	Q7TPD0	Integrator complex subunit 3	Ints3	Mus musculus	117.94	24	24		2.12921
1057	1	Q80SU7	Q80SU7	Interferon-induced very large GTPase 1	Gvin1	Mus musculus	280.821	24	24		#DIV/0!
1058	1	Q80SY4	Q80SY4	E3 ubiquitin-protein ligase MIB1	Mib1	Mus musculus	110.089	25	24		0.844296
1059	1	Q80TN4	Q80TN4	DnaJ homolog subfamily C member 16	Dnajc16	Mus musculus	89.137	24	24		1.28249
1060	1	Q80TZ3	Q80TZ3	Putative tyrosine-protein phosphatase auxilin	Dnajc6	Mus musculus	102.299	24	24		0.651593
1061	1	Q80VP0	Q80VP0	Tectonin beta-propeller repeat-containing protein 1	Tecpr1	Mus musculus	130.267	24	24		0.831767
1062	1	Q80XP9	Q80XP9	Serine/threonine-protein kinase WNK3	Wnk3	Mus musculus	193.992	24	24		0
1063	1	Q80Y44	Q80Y44	Probable ATP-dependent RNA helicase DDX10	Ddx10	Mus musculus	100.739	24	24		1.05358
1064	1	Q80Y81	Q80Y81	Zinc phosphodiesterase ELAC protein 2	Elac2	Mus musculus	92.721	24	24		2.59745
1065	1	Q810A7	Q810A7	ATP-dependent RNA helicase DDX42	Ddx42	Mus musculus	101.967	24	24		1.24008
1066	1	Q8BGQ7	Q8BGQ7	Alanine--tRNA ligase, cytoplasmic	Aars1	Mus musculus	106.909	24	24		0.908876
1067	1	Q8BKE9	Q8BKE9	Intraflagellar transport protein 74 homolog	Ift74	Mus musculus	69.302	24	24		#DIV/0!
1068	1	Q8BLY2	Q8BLY2	Threonine--tRNA ligase 2, cytoplasmic	Tars3	Mus musculus	91.317	26	24		1.27892
1069	1	Q8BMQ2	Q8BMQ2	General transcription factor 3C polypeptide 4	Gtf3c4	Mus musculus	91.612	24	24		1.47506
1070	1	Q8BUK6	Q8BUK6	Protein Hook homolog 3	Hook3	Mus musculus	83.221	24	24		1.24733
1071	1	Q8BUV3	Q8BUV3	Gephyrin	Gphn	Mus musculus	83.282	24	24		0.971812
1072	1	Q8BWZ3	Q8BWZ3	N-alpha-acetyltransferase 25, NatB auxiliary subunit	Naa25	Mus musculus	111.711	24	24		0.757216
1073	1	Q8BY02	Q8BY02	NF-kappa-B-repressing factor	Nkrf	Mus musculus	77.738	24	24		1.43833
1074	1	Q8C050	Q8C050	Ribosomal protein S6 kinase alpha-5	Rps6ka5	Mus musculus	96.584	24	24		1.73226
1075	1	Q8C129	Q8C129	Leucyl-cystinyl aminopeptidase	Lnpep	Mus musculus	117.305	24	24		1.27989
1076	1	Q8C5W0	Q8C5W0	Calmin	Clmn	Mus musculus	117.228	24	24		1.22214
1077	1	Q8CCJ3	Q8CCJ3	E3 UFM1-protein ligase 1	Ufl1	Mus musculus	89.523	24	24		1.31059
1078	1	Q8CGC6	Q8CGC6	RNA-binding protein 28	Rbm28	Mus musculus	84.216	24	24		1.4708
1079	1	Q8CIH5	Q8CIH5	1-phosphatidylinositol 4,5-bisphosphate phosphodiesterase gamma-2	Plcg2	Mus musculus	147.595	24	24		0
1080	1	Q8K2C7	Q8K2C7	Protein OS-9	Os9	Mus musculus	76.11	24	24		1.73882
1081	1	Q8K3H0	Q8K3H0	DCC-interacting protein 13-alpha	Appl1	Mus musculus	79.329	24	24		0.93191
1082	1	Q8K4P8	Q8K4P8	E3 ubiquitin-protein ligase HECW1	Hecw1	Mus musculus	179.472	24	24		1.12639
1083	1	Q8R0S2	Q8R0S2	IQ motif and SEC7 domain-containing protein 1	Iqsec1	Mus musculus	108.015	24	24		0.984736
1084	1	Q8R1B4	Q8R1B4	Eukaryotic translation initiation factor 3 subunit C	Eif3c	Mus musculus	105.533	24	24		0.863911
1085	1	Q8R3C6	Q8R3C6	Probable RNA-binding protein 19	Rbm19	Mus musculus	106.086	24	24		1.15871
1086	1	Q8R418	Q8R418	Endoribonuclease Dicer	Dicer1	Mus musculus	216.824	24	24		#DIV/0!
1087	1	Q8R550	Q8R550	SH3 domain-containing kinase-binding protein 1	Sh3kbp1	Mus musculus	78.169	24	24		1.08761
1088	1	Q8VI51	Q8VI51	VPS10 domain-containing receptor SorCS3	Sorcs3	Mus musculus	135.986	24	24		1.08584
1089	1	Q91W43	Q91W43	Glycine dehydrogenase (decarboxylating), mitochondrial	Gldc	Mus musculus	113.269	24	24		0.862262
1090	1	Q920Q4	Q920Q4	Vacuolar protein sorting-associated protein 16 homolog	Vps16	Mus musculus	94.927	24	24		0.998362
1091	1	Q921I6	Q921I6	SH3 domain-binding protein 4	Sh3bp4	Mus musculus	107.584	24	24		1.16682
1092	1	Q921N6	Q921N6	Probable ATP-dependent RNA helicase DDX27	Ddx27	Mus musculus	85.939	24	24		1.20333
1093	1	Q922B2	Q922B2	Aspartate--tRNA ligase, cytoplasmic	Dars1	Mus musculus	57.147	24	24		1.27476
1094	1	Q922D8	Q922D8	C-1-tetrahydrofolate synthase, cytoplasmic	Mthfd1	Mus musculus	101.201	24	24		0.576238
1095	1	Q99MR6	Q99MR6	Serrate RNA effector molecule homolog	Srrt	Mus musculus	100.455	24	24		1.7881
1096	1	Q9ER64	Q9ER64	Oxysterol-binding protein-related protein 5	Osbpl5	Mus musculus	98.923	24	24		1.1088
1097	1	Q9ES28	Q9ES28	Rho guanine nucleotide exchange factor 7	Arhgef7	Mus musculus	97.057	27	24		0.828248
1098	1	Q9ESJ0	Q9ESJ0	Exportin-4	Xpo4	Mus musculus	129.982	24	24		1.49603
1099	1	Q9ESN6	Q9ESN6	Tripartite motif-containing protein 2	Trim2	Mus musculus	81.447	26	24		0.897495
1100	1	Q9R0K7	Q9R0K7	Plasma membrane calcium-transporting ATPase 2	Atp2b2	Mus musculus	132.589	33	24		0.874302
1101	1	Q9R1S8	Q9R1S8	Calpain-7	Capn7	Mus musculus	92.566	24	24		0.464625
1102	1	Q9Z1G4	Q9Z1G4	V-type proton ATPase 116 kDa subunit a1	Atp6v0a1	Mus musculus	96.469	25	24		1.08438
1103	1	Q9Z1R2	Q9Z1R2	Large proline-rich protein BAG6	Bag6	Mus musculus	121.038	24	24		1.05295
1104	1	Q9Z1X4	Q9Z1X4	Interleukin enhancer-binding factor 3	Ilf3	Mus musculus	96.022	28	24		1.38368
1105	1	Q9Z2G6	Q9Z2G6	Protein sel-1 homolog 1	Sel1l	Mus musculus	88.341	24	24		1.71189
1106	1	A2ALK8	A2ALK8	Tyrosine-protein phosphatase non-receptor type 3	Ptpn3	Mus musculus	103.896	23	23		0.692464
1107	1	A2ALW2	A2ALW2	Zinc finger with KRAB and SCAN domains 16	Zkscan16	Mus musculus	83.826	24	23		2.05861
1108	1	A2ARP1	A2ARP1	Inositol hexakisphosphate and diphosphoinositol-pentakisphosphate kinase 1	Ppip5k1	Mus musculus	159.924	27	23		0
1109	1	B1AZI6	B1AZI6	THO complex subunit 2	Thoc2	Mus musculus	182.777	35	23		0.633625
1110	1	B2RXC2	B2RXC2	Kinase	Itpkb	Mus musculus	102.674	23	23		#DIV/0!
1111	1	B2RXR6	B2RXR6	Serine/threonine-protein phosphatase 6 regulatory ankyrin repeat subunit B	Ankrd44	Mus musculus	107.385	23	23		#DIV/0!
1112	1	B9EJ86	B9EJ86	Oxysterol-binding protein-related protein 8	Osbpl8	Mus musculus	101.268	26	23		1.32219
1113	1	E9Q784	E9Q784	Zinc finger CCCH domain-containing protein 13	Zc3h13	Mus musculus	203.761	23	23		1.2301
1114	1	F8VQK3	F8VQK3	Guanylate cyclase	Gucy1a2	Mus musculus	81.832	23	23		0.870746
1115	1	O35136	O35136	Neural cell adhesion molecule 2	Ncam2	Mus musculus	93.206	23	23		0.898965
1116	1	O70472	O70472	Transmembrane protein 131	Tmem131	Mus musculus	204.655	23	23		1.46493
1117	1	P15208	P15208	Insulin receptor	Insr	Mus musculus	155.613	28	23		1.39384
1118	1	P16330	P16330	2',3'-cyclic-nucleotide 3'-phosphodiesterase	Cnp	Mus musculus	47.122	23	23		0.494311
1119	1	P18052	P18052	Receptor-type tyrosine-protein phosphatase alpha	Ptpra	Mus musculus	93.698	24	23		1.23856
1120	1	P20152	P20152	Vimentin	Vim	Mus musculus	53.688	27	23		2.01888
1121	1	P21271	P21271	Unconventional myosin-Vb	Myo5b	Mus musculus	210.576	23	23		#DIV/0!
1122	1	P24788	P24788	Cyclin-dependent kinase 11B	Cdk11b	Mus musculus	91.514	23	23		1.47974
1123	1	P30416	P30416	Peptidyl-prolyl cis-trans isomerase FKBP4	Fkbp4	Mus musculus	51.575	23	23		0.72123
1124	1	P46061	P46061	Ran GTPase-activating protein 1	Rangap1	Mus musculus	63.53	23	23		1.65808
1125	1	P47708	P47708	Rabphilin-3A	Rph3a	Mus musculus	75.489	23	23		0.895781
1126	1	P59016	P59016	Vacuolar protein sorting-associated protein 33B	Vps33b	Mus musculus	70.53	23	23		0
1127	1	P59997	P59997	Lysine-specific demethylase 2A	Kdm2a	Mus musculus	132.68	24	23		1.28476
1128	1	P70365	P70365	Nuclear receptor coactivator 1	Ncoa1	Mus musculus	157.017	23	23		0.913741
1129	1	Q03265	Q03265	ATP synthase subunit alpha, mitochondrial	Atp5f1a	Mus musculus	59.753	23	23		0.810929
1130	1	Q05BC3	Q05BC3	Echinoderm microtubule-associated protein-like 1	Eml1	Mus musculus	89.683	23	23		0.725903
1131	1	Q07409	Q07409	Contactin-3	Cntn3	Mus musculus	113.232	24	23		0.816498
1132	1	Q1HFZ0	Q1HFZ0	RNA cytosine C(5)-methyltransferase NSUN2	Nsun2	Mus musculus	85.452	23	23		1.50425
1133	1	Q3TL44	Q3TL44	NLR family member X1	Nlrx1	Mus musculus	107.832	23	23		0.847288
1134	1	Q3TPX4	Q3TPX4	Exocyst complex component 5	Exoc5	Mus musculus	81.736	23	23		0.79318
1135	1	Q3TRM4	Q3TRM4	Patatin-like phospholipase domain-containing protein 6	Pnpla6	Mus musculus	149.538	24	23		1.20934
1136	1	Q3U186	Q3U186	Probable arginine--tRNA ligase, mitochondrial	Rars2	Mus musculus	65.336	23	23		0.97507
1137	1	Q3UKC1	Q3UKC1	Tax1-binding protein 1 homolog	Tax1bp1	Mus musculus	93.629	23	23		0.908425
1138	1	Q3URQ0	Q3URQ0	Testis-expressed protein 10	Tex10	Mus musculus	105.211	23	23		1.0612
1139	1	Q3USB7	Q3USB7	Inactive phospholipase C-like protein 1	Plcl1	Mus musculus	122.678	24	23		0.727635
1140	1	Q5BLK4	Q5BLK4	Terminal uridylyltransferase 7	Tut7	Mus musculus	169.106	24	23		0.736883
1141	1	Q5KU39	Q5KU39	Vacuolar protein sorting-associated protein 41 homolog	Vps41	Mus musculus	98.602	23	23		0.641923
1142	1	Q5SS00	Q5SS00	DBF4-type zinc finger-containing protein 2 homolog	Zdbf2	Mus musculus	273.752	23	23		1.47038
1143	1	Q5SWP3	Q5SWP3	NAC-alpha domain-containing protein 1	Nacad	Mus musculus	156.765	23	23		1.2907
1144	1	Q5XJV6	Q5XJV6	Serine/threonine-protein kinase LMTK3	Lmtk3	Mus musculus	150.893	23	23		1.48275
1145	1	Q60864	Q60864	Stress-induced-phosphoprotein 1	Stip1	Mus musculus	62.581	23	23		0.607223
1146	1	Q61210	Q61210	Rho guanine nucleotide exchange factor 1	Arhgef1	Mus musculus	102.808	23	23		0
1147	1	Q61361	Q61361	Brevican core protein	Bcan	Mus musculus	95.817	23	23		0.941498
1148	1	Q61830	Q61830	Macrophage mannose receptor 1	Mrc1	Mus musculus	164.985	23	23		1.06185
1149	1	Q62448	Q62448	Eukaryotic translation initiation factor 4 gamma 2	Eif4g2	Mus musculus	102.106	23	23		1.01113
1150	1	Q68EF6	Q68EF6	Brain-enriched guanylate kinase-associated protein	Begain	Mus musculus	65.308	23	23		1.09192
1151	1	Q68FE2	Q68FE2	Autophagy-related protein 9A	Atg9a	Mus musculus	94.427	23	23		1.19175
1152	1	Q6NS60	Q6NS60	F-box only protein 41	Fbxo41	Mus musculus	94.331	23	23		1.25201
1153	1	Q6NXJ0	Q6NXJ0	Protein WWC2	Wwc2	Mus musculus	132.622	23	23		0.997081
1154	1	Q6P1H6	Q6P1H6	Ankyrin repeat and LEM domain-containing protein 2	Ankle2	Mus musculus	106.199	23	23		1.40525
1155	1	Q6P5D4	Q6P5D4	Centrosomal protein of 135 kDa	Cep135	Mus musculus	133.347	23	23		1.38552
1156	1	Q6PFX9	Q6PFX9	Poly [ADP-ribose] polymerase tankyrase-1	Tnks	Mus musculus	140.948	28	23		1.2209
1157	1	Q6PGF7	Q6PGF7	Exocyst complex component 8	Exoc8	Mus musculus	81.036	23	23		0.702359
1158	1	Q6PGN3	Q6PGN3	Serine/threonine-protein kinase DCLK2	Dclk2	Mus musculus	82.983	24	23		1.28506
1159	1	Q6PHS6	Q6PHS6	Sorting nexin-13	Snx13	Mus musculus	110.82	23	23		1.24799
1160	1	Q7TPS5	Q7TPS5	C2 domain-containing protein 5	C2cd5	Mus musculus	111.664	23	23		0.909886
1161	1	Q7TQH0	Q7TQH0	Ataxin-2-like protein	Atxn2l	Mus musculus	110.651	23	23		1.06388
1162	1	Q80TE0	Q80TE0	RNA polymerase II-associated protein 1	Rpap1	Mus musculus	155.271	23	23		0.512679
1163	1	Q80U40	Q80U40	RIMS-binding protein 2	Rimbp2	Mus musculus	118.344	23	23		1.13147
1164	1	Q80V94	Q80V94	AP-4 complex subunit epsilon-1	Ap4e1	Mus musculus	124.846	23	23		#DIV/0!
1165	1	Q80WG7	Q80WG7	E3 ubiquitin-protein ligase Trim36	Trim36	Mus musculus	82.79	23	23		#DIV/0!
1166	1	Q80WJ7	Q80WJ7	Protein LYRIC	Mtdh	Mus musculus	63.849	23	23		1.42486
1167	1	Q80YD1	Q80YD1	ATP-dependent RNA helicase SUPV3L1, mitochondrial	Supv3l1	Mus musculus	87.006	23	23		0.753235
1168	1	Q80YR4	Q80YR4	E3 ubiquitin-protein ligase ZNF598	Znf598	Mus musculus	99.195	23	23		0
1169	1	Q80ZF8	Q80ZF8	Adhesion G protein-coupled receptor B3	Adgrb3	Mus musculus	171.315	23	23		1.15549
1170	1	Q8BND3	Q8BND3	WD repeat-containing protein 35	Wdr35	Mus musculus	133.995	23	23		#DIV/0!
1171	1	Q8BSS9	Q8BSS9	Liprin-alpha-2	Ppfia2	Mus musculus	143.239	30	23		1.16993
1172	1	Q8BX90	Q8BX90	Fibronectin type-III domain-containing protein 3A	Fndc3a	Mus musculus	131.96	23	23		1.56597
1173	1	Q8C008	Q8C008	Double zinc ribbon and ankyrin repeat-containing protein 1	Dzank1	Mus musculus	85.028	23	23		0.983877
1174	1	Q8C052	Q8C052	Microtubule-associated protein 1S	Map1s	Mus musculus	102.94	23	23		0.824955
1175	1	Q8C0L8	Q8C0L8	Conserved oligomeric Golgi complex subunit 5	Cog5	Mus musculus	91.393	23	23		0
1176	1	Q8CC35	Q8CC35	Synaptopodin	Synpo	Mus musculus	99.551	23	23		1.15192
1177	1	Q8CCN5	Q8CCN5	BCAS3 microtubule associated cell migration factor	Bcas3	Mus musculus	101.022	23	23		0.817186
1178	1	Q8CDA1	Q8CDA1	Phosphatidylinositide phosphatase SAC2	Inpp5f	Mus musculus	127.61	23	23		1.41075
1179	1	Q8CFI0	Q8CFI0	E3 ubiquitin-protein ligase NEDD4-like	Nedd4l	Mus musculus	115.42	24	23		0.888974
1180	1	Q8CHG5	Q8CHG5	Apoptosis-resistant E3 ubiquitin protein ligase 1	Arel1	Mus musculus	94.198	23	23		1.95435
1181	1	Q8JZM7	Q8JZM7	Parafibromin	Cdc73	Mus musculus	60.577	23	23		1.94938
1182	1	Q8K009	Q8K009	Mitochondrial 10-formyltetrahydrofolate dehydrogenase	Aldh1l2	Mus musculus	101.593	23	23		0.79862
1183	1	Q8K298	Q8K298	Anillin	Anln	Mus musculus	122.795	23	23		0.285361
1184	1	Q8K4G5	Q8K4G5	Actin-binding LIM protein 1	Ablim1	Mus musculus	96.805	23	23		0.979366
1185	1	Q8K596	Q8K596	Sodium/calcium exchanger 2	Slc8a2	Mus musculus	100.711	23	23		1.11793
1186	1	Q8QZV7	Q8QZV7	Integrator complex subunit 13	IntS13	Mus musculus	82.781	23	23		1.7833
1187	1	Q8R1Q8	Q8R1Q8	Cytoplasmic dynein 1 light intermediate chain 1	Dync1li1	Mus musculus	56.615	25	23		0.960048
1188	1	Q8R2Q4	Q8R2Q4	Ribosome-releasing factor 2, mitochondrial	Gfm2	Mus musculus	86.108	23	23		0.882255
1189	1	Q8R480	Q8R480	Nuclear pore complex protein Nup85	Nup85	Mus musculus	74.776	23	23		1.27682
1190	1	Q8R5K4	Q8R5K4	Nucleolar protein 6	Nol6	Mus musculus	129.228	23	23		1.43331
1191	1	Q8VE18	Q8VE18	Protein SMG8	Smg8	Mus musculus	109.67	23	23		0
1192	1	Q91W50	Q91W50	Cold shock domain-containing protein E1	Csde1	Mus musculus	88.792	23	23		0.960218
1193	1	Q91WQ3	Q91WQ3	Tyrosine--tRNA ligase, cytoplasmic	Yars1	Mus musculus	59.106	23	23		0.916038
1194	1	Q91XL9	Q91XL9	Oxysterol-binding protein-related protein 1	Osbpl1a	Mus musculus	107.797	23	23		0.614811
1195	1	Q91Z69	Q91Z69	SLIT-ROBO Rho GTPase-activating protein 1	Srgap1	Mus musculus	121.43	23	23		#DIV/0!
1196	1	Q99MU3	Q99MU3	Double-stranded RNA-specific adenosine deaminase	Adar	Mus musculus	130.447	23	23		1.64726
1197	1	Q9D4H1	Q9D4H1	Exocyst complex component 2	Exoc2	Mus musculus	103.96	23	23		0.658325
1198	1	Q9EP71	Q9EP71	Ankycorbin	Rai14	Mus musculus	108.852	23	23		0.953789
1199	1	Q9EQK5	Q9EQK5	Major vault protein	Mvp	Mus musculus	95.923	23	23		0.344669
1200	1	Q9ER47	Q9ER47	Potassium voltage-gated channel subfamily H member 7	Kcnh7	Mus musculus	135.06	26	23		0.862421
1201	1	Q9ESZ8	Q9ESZ8	General transcription factor II-I	Gtf2i	Mus musculus	112.266	25	23		1.32286
1202	1	Q9JJY4	Q9JJY4	Probable ATP-dependent RNA helicase DDX20	Ddx20	Mus musculus	91.709	23	23		1.10847
1203	1	Q9JLC4	Q9JLC4	VPS10 domain-containing receptor SorCS1	Sorcs1	Mus musculus	129.633	23	23		1.00084
1204	1	Q9QYC0	Q9QYC0	Alpha-adducin	Add1	Mus musculus	80.648	23	23		1.015
1205	1	Q9QYC1	Q9QYC1	Pecanex-like protein 1	Pcnx1	Mus musculus	258.147	23	23		1.31023
1206	1	Q9WUA3	Q9WUA3	ATP-dependent 6-phosphofructokinase, platelet type	Pfkp	Mus musculus	85.458	24	23		0.810043
1207	1	Q9Z148	Q9Z148	Histone-lysine N-methyltransferase EHMT2	Ehmt2	Mus musculus	138.041	24	23		1.77677
1208	1	Q9Z2X8	Q9Z2X8	Kelch-like ECH-associated protein 1	Keap1	Mus musculus	69.553	23	23		1.25891
1209	1	A2AG58	A2AG58	BCLAF1 and THRAP3 family member 3	Bclaf3	Mus musculus	90.112	22	22		0.983828
1210	1	B1AWN6	B1AWN6	Sodium channel protein type 2 subunit alpha	Scn2a	Mus musculus	227.951	40	22		1.22303
1211	1	B2RRD7	B2RRD7	Peregrin	Brpf1	Mus musculus	137.313	23	22		1.56554
1212	1	B2RUS7	B2RUS7	ATP-binding cassette, sub-family C (CFTR/MRP), member 8	Abcc8	Mus musculus	178.071	24	22		0.899292
1213	1	D3YVF0	D3YVF0	A-kinase anchor protein 5	Akap5	Mus musculus	79.396	22	22		0.879064
1214	1	D3YXK0	D3YXK0	Janus kinase and microtubule-interacting protein 2	Jakmip2	Mus musculus	96.317	22	22		1.04929
1215	1	E9PWM3	E9PWM3	Armadillo repeat-containing, X-linked 4	Armcx4	Mus musculus	242.958	22	22		1.18816
1216	1	F2Z3U3	F2Z3U3	Ras association (RalGDS/AF-6) and pleckstrin homology domains 1	Raph1	Mus musculus	136.74	22	22		1.6295
1217	1	O08644	O08644	Ephrin type-B receptor 6	Ephb6	Mus musculus	110.108	22	22		0.975634
1218	1	O35239	O35239	Tyrosine-protein phosphatase non-receptor type 9	Ptpn9	Mus musculus	67.971	22	22		0.591093
1219	1	O35379	O35379	Multidrug resistance-associated protein 1	Abcc1	Mus musculus	171.186	23	22		0.792847
1220	1	O88286	O88286	Protein Wiz	Wiz	Mus musculus	184.294	22	22		1.47101
1221	1	O88322	O88322	Nidogen-2	Nid2	Mus musculus	153.916	22	22		0.951397
1222	1	O88935	O88935	Synapsin-1	Syn1	Mus musculus	74.097	23	22		0.578894
1223	1	O89001	O89001	Carboxypeptidase D	Cpd	Mus musculus	152.406	22	22		1.13826
1224	1	O89050	O89050	Muskelin	Mkln1	Mus musculus	84.879	22	22		0.896811
1225	1	P08551	P08551	Neurofilament light polypeptide	Nefl	Mus musculus	61.511	22	22		0.609981
1226	1	P35123	P35123	Ubiquitin carboxyl-terminal hydrolase 4	Usp4	Mus musculus	108.342	22	22		1.29512
1227	1	P35564	P35564	Calnexin	Canx	Mus musculus	67.278	22	22		1.43515
1228	1	P35822	P35822	Receptor-type tyrosine-protein phosphatase kappa	Ptprk	Mus musculus	164.186	23	22		1.14588
1229	1	P37040	P37040	NADPH--cytochrome P450 reductase	Por	Mus musculus	77.043	22	22		1.80555
1230	1	P41216	P41216	Long-chain-fatty-acid--CoA ligase 1	Acsl1	Mus musculus	77.953	24	22		1.21001
1231	1	P42225	P42225	Signal transducer and activator of transcription 1	Stat1	Mus musculus	87.197	22	22		0.922771
1232	1	P49446	P49446	Receptor-type tyrosine-protein phosphatase epsilon	Ptpre	Mus musculus	80.689	22	22		1.19963
1233	1	P50516	P50516	V-type proton ATPase catalytic subunit A	Atp6v1a	Mus musculus	68.323	22	22		1.06246
1234	1	P52431	P52431	DNA polymerase delta catalytic subunit	Pold1	Mus musculus	123.793	22	22		#DIV/0!
1235	1	P54823	P54823	Probable ATP-dependent RNA helicase DDX6	Ddx6	Mus musculus	54.192	22	22		1.08053
1236	1	P59470	P59470	DNA-directed RNA polymerase III subunit RPC2	Polr3b	Mus musculus	127.715	22	22		1.38226
1237	1	P59823	P59823	Interleukin-1 receptor accessory protein-like 1	Il1rapl1	Mus musculus	79.631	22	22		1.25922
1238	1	P70188	P70188	Kinesin-associated protein 3	Kifap3	Mus musculus	91.29	22	22		0.893503
1239	1	P70663	P70663	SPARC-like protein 1	Sparcl1	Mus musculus	72.286	22	22		1.41727
1240	1	Q01815	Q01815	Voltage-dependent L-type calcium channel subunit alpha-1C	Cacna1c	Mus musculus	240.143	31	22		1.56024
1241	1	Q02248	Q02248	Catenin beta-1	Ctnnb1	Mus musculus	85.47	25	22		1.09415
1242	1	Q02819	Q02819	Nucleobindin-1	Nucb1	Mus musculus	53.408	22	22		1.37256
1243	1	Q08509	Q08509	Epidermal growth factor receptor kinase substrate 8	Eps8	Mus musculus	91.741	22	22		0.617667
1244	1	Q0VGU4	Q0VGU4	Neurosecretory protein VGF	Vgf	Mus musculus	68.232	22	22		1.00589
1245	1	Q3TZZ7	Q3TZZ7	Extended synaptotagmin-2	Esyt2	Mus musculus	94.14	22	22		1.14146
1246	1	Q3U2A8	Q3U2A8	Valine--tRNA ligase, mitochondrial	Vars2	Mus musculus	118.462	22	22		0.802886
1247	1	Q3USH5	Q3USH5	Splicing factor, suppressor of white-apricot homolog	Sfswap	Mus musculus	104.193	22	22		1.37453
1248	1	Q5NCJ1	Q5NCJ1	Rap guanine nucleotide exchange factor (GEF) 6	Rapgef6	Mus musculus	180.243	22	22		0
1249	1	Q5QNQ6	Q5QNQ6	Oxysterol-binding protein 2	Osbp2	Mus musculus	101.356	22	22		1.00785
1250	1	Q5RJG1	Q5RJG1	Nucleolar protein 10	Nol10	Mus musculus	80.077	22	22		1.54367
1251	1	Q5SVR0	Q5SVR0	TBC1 domain family member 9B	Tbc1d9b	Mus musculus	141.78	25	22		0.758782
1252	1	Q61233	Q61233	Plastin-2	Lcp1	Mus musculus	70.149	23	22		0.648097
1253	1	Q62036	Q62036	Centrosomal protein of 131 kDa	Cep131	Mus musculus	120.313	22	22		1.60373
1254	1	Q64737	Q64737	Trifunctional purine biosynthetic protein adenosine-3	Gart	Mus musculus	107.505	22	22		0.508477
1255	1	Q68ED2	Q68ED2	Metabotropic glutamate receptor 7	Grm7	Mus musculus	102.221	23	22		1.0303
1256	1	Q68FE6	Q68FE6	Rho family-interacting cell polarization regulator 1	Ripor1	Mus musculus	132.352	22	22		1.19684
1257	1	Q69ZS7	Q69ZS7	HBS1-like protein	Hbs1l	Mus musculus	75.1	22	22		1.57589
1258	1	Q6DFW4	Q6DFW4	Nucleolar protein 58	Nop58	Mus musculus	60.344	22	22		1.28616
1259	1	Q6NZM9	Q6NZM9	Histone deacetylase 4	Hdac4	Mus musculus	118.561	22	22		1.1099
1260	1	Q6P2B1	Q6P2B1	Transportin-3	Tnpo3	Mus musculus	104.171	22	22		1.6246
1261	1	Q6P2L6	Q6P2L6	Histone-lysine N-methyltransferase NSD3	Nsd3	Mus musculus	161.003	22	22		1.24992
1262	1	Q6P542	Q6P542	ATP-binding cassette sub-family F member 1	Abcf1	Mus musculus	94.947	22	22		0.839362
1263	1	Q6ZPR5	Q6ZPR5	Sphingomyelin phosphodiesterase 4	Smpd4	Mus musculus	93.276	22	22		1.63963
1264	1	Q6ZQ88	Q6ZQ88	Lysine-specific histone demethylase 1A	Kdm1a	Mus musculus	92.849	22	22		1.58372
1265	1	Q76LL6	Q76LL6	FH1/FH2 domain-containing protein 3	Fhod3	Mus musculus	175.658	22	22		1.21914
1266	1	Q7TNM2	Q7TNM2	Tripartite motif-containing protein 46	Trim46	Mus musculus	83.433	22	22		0.962377
1267	1	Q7TPV2	Q7TPV2	E3 ubiquitin-protein ligase DZIP3	Dzip3	Mus musculus	138.022	22	22		0.720122
1268	1	Q7TQG1	Q7TQG1	Pleckstrin homology domain-containing family A member 6	Plekha6	Mus musculus	131.43	22	22		1.012
1269	1	Q7TSQ8	Q7TSQ8	Pyruvate dehydrogenase phosphatase regulatory subunit, mitochondrial	Pdpr	Mus musculus	99.23	22	22		0.884867
1270	1	Q80TR8	Q80TR8	DDB1- and CUL4-associated factor 1	Dcaf1	Mus musculus	168.934	22	22		#DIV/0!
1271	1	Q80U63	Q80U63	Mitofusin-2	Mfn2	Mus musculus	86.189	22	22		0.852247
1272	1	Q80UV9	Q80UV9	Transcription initiation factor TFIID subunit 1	Taf1	Mus musculus	214.423	22	22		0.798347
1273	1	Q80Y17	Q80Y17	Lethal(2) giant larvae protein homolog 1	Llgl1	Mus musculus	112.619	22	22		0.729537
1274	1	Q80YA7	Q80YA7	Dipeptidyl peptidase 8	Dpp8	Mus musculus	102.19	22	22		#DIV/0!
1275	1	Q80ZX0	Q80ZX0	Sec24-related gene family, member B (S. cerevisiae)	Sec24b	Mus musculus	135.552	22	22		0.44004
1276	1	Q811D0	Q811D0	Disks large homolog 1	Dlg1	Mus musculus	100.118	22	22		0.874168
1277	1	Q8BG95	Q8BG95	Protein phosphatase 1 regulatory subunit 12B	Ppp1r12b	Mus musculus	109.05	22	22		1.36768
1278	1	Q8BGY4	Q8BGY4	Kelch-like protein 26	Klhl26	Mus musculus	67.032	22	22		1.26956
1279	1	Q8BH59	Q8BH59	Calcium-binding mitochondrial carrier protein Aralar1	Slc25a12	Mus musculus	74.57	25	22		0.769655
1280	1	Q8BIL5	Q8BIL5	Protein Hook homolog 1	Hook1	Mus musculus	84.438	22	22		1.37743
1281	1	Q8BMA6	Q8BMA6	Signal recognition particle subunit SRP68	Srp68	Mus musculus	70.576	22	22		1.45405
1282	1	Q8BRH0	Q8BRH0	Protein O-mannosyl-transferase TMTC3	Tmtc3	Mus musculus	104.2	22	22		1.38992
1283	1	Q8BTI9	Q8BTI9	Phosphatidylinositol 4,5-bisphosphate 3-kinase catalytic subunit beta isoform	Pik3cb	Mus musculus	121.712	22	22		#DIV/0!
1284	1	Q8BWS5	Q8BWS5	G protein-regulated inducer of neurite outgrowth 3	Gprin3	Mus musculus	80.487	22	22		0.852995
1285	1	Q8BZ98	Q8BZ98	Dynamin-3	Dnm3	Mus musculus	97.191	27	22		0.742339
1286	1	Q8C0Y0	Q8C0Y0	Serine/threonine-protein phosphatase 4 regulatory subunit 4	Ppp4r4	Mus musculus	99.483	22	22		0.536739
1287	1	Q8C8N2	Q8C8N2	Protein SCAI	Scai	Mus musculus	70.272	22	22		1.38154
1288	1	Q8CDM1	Q8CDM1	ATPase family AAA domain-containing protein 2	Atad2	Mus musculus	117.945	23	22		0.896015
1289	1	Q8CEC6	Q8CEC6	Peptidylprolyl isomerase domain and WD repeat-containing protein 1	Ppwd1	Mus musculus	73.384	22	22		1.53044
1290	1	Q8CHP0	Q8CHP0	Zinc finger CCCH domain-containing protein 3	Zc3h3	Mus musculus	103.227	22	22		1.05809
1291	1	Q8CI04	Q8CI04	Conserved oligomeric Golgi complex subunit 3	Cog3	Mus musculus	93.282	22	22		1.91744
1292	1	Q8CI75	Q8CI75	DIS3-like exonuclease 2	Dis3l2	Mus musculus	97.777	22	22		1.14562
1293	1	Q8K093	Q8K093	Thyrotropin-releasing hormone-degrading ectoenzyme	Trhde	Mus musculus	117.461	22	22		0.99682
1294	1	Q8K1X4	Q8K1X4	Nck-associated protein 1-like	Nckap1l	Mus musculus	128.907	22	22		0.501007
1295	1	Q8K212	Q8K212	Phosphofurin acidic cluster sorting protein 1	Pacs1	Mus musculus	104.832	23	22		0.857454
1296	1	Q8K2B3	Q8K2B3	Succinate dehydrogenase [ubiquinone] flavoprotein subunit, mitochondrial	Sdha	Mus musculus	72.585	22	22		0.805281
1297	1	Q8K3Z9	Q8K3Z9	Nuclear envelope pore membrane protein POM 121	Pom121	Mus musculus	121.022	22	22		1.64833
1298	1	Q8K4P0	Q8K4P0	pre-mRNA 3' end processing protein WDR33	Wdr33	Mus musculus	145.267	22	22		1.26292
1299	1	Q8R322	Q8R322	mRNA export factor GLE1	Gle1	Mus musculus	79.576	22	22		1.32058
1300	1	Q8VCC8	Q8VCC8	Rap guanine nucleotide exchange factor 3	Rapgef3	Mus musculus	103.532	22	22		1.32185
1301	1	Q8VCY6	Q8VCY6	U3 small nucleolar RNA-associated protein 6 homolog	Utp6	Mus musculus	70.428	22	22		1.44832
1302	1	Q8VD37	Q8VD37	SH3-containing GRB2-like protein 3-interacting protein 1	Sgip1	Mus musculus	86.063	22	22		0.809576
1303	1	Q8VDN2	Q8VDN2	Sodium/potassium-transporting ATPase subunit alpha-1	Atp1a1	Mus musculus	112.983	22	22		0.922268
1304	1	Q8VE11	Q8VE11	Myotubularin-related protein 6	Mtmr6	Mus musculus	70.934	22	22		1.03915
1305	1	Q8VE19	Q8VE19	GATOR complex protein MIOS	Mios	Mus musculus	98.336	22	22		1.1999
1306	1	Q8VE73	Q8VE73	Cullin-7	Cul7	Mus musculus	192.296	22	22		1.32141
1307	1	Q8VHJ5	Q8VHJ5	Serine/threonine-protein kinase MARK1	Mark1	Mus musculus	88.337	30	22		1.22467
1308	1	Q8VHK9	Q8VHK9	ATP-dependent DNA/RNA helicase DHX36	Dhx36	Mus musculus	113.884	22	22		1.08493
1309	1	Q91W39	Q91W39	Nuclear receptor coactivator 5	Ncoa5	Mus musculus	65.321	22	22		1.4474
1310	1	Q91ZT5	Q91ZT5	FYVE, RhoGEF and PH domain-containing protein 4	Fgd4	Mus musculus	86.544	22	22		#DIV/0!
1311	1	Q922D4	Q922D4	Serine/threonine-protein phosphatase 6 regulatory subunit 3	Ppp6r3	Mus musculus	94.654	23	22		0.952084
1312	1	Q922S4	Q922S4	cGMP-dependent 3',5'-cyclic phosphodiesterase	Pde2a	Mus musculus	105.619	22	22		0.92419
1313	1	Q99K01	Q99K01	Pyridoxal-dependent decarboxylase domain-containing protein 1	Pdxdc1	Mus musculus	87.336	22	22		0.593586
1314	1	Q99KD5	Q99KD5	Protein unc-45 homolog A	Unc45a	Mus musculus	103.449	22	22		#DIV/0!
1315	1	Q99PU5	Q99PU5	Long-chain-fatty-acid--CoA ligase ACSBG1	Acsbg1	Mus musculus	80.428	22	22		0.886158
1316	1	Q9CPW0	Q9CPW0	Contactin-associated protein-like 2	Cntnap2	Mus musculus	148.198	22	22		1.10621
1317	1	Q9CPY7	Q9CPY7	Cytosol aminopeptidase	Lap3	Mus musculus	56.143	22	22		0.746256
1318	1	Q9CXF4	Q9CXF4	TBC1 domain family member 15	Tbc1d15	Mus musculus	76.528	22	22		0.80009
1319	1	Q9CZW4	Q9CZW4	Fatty acid CoA ligase Acsl3	Acsl3	Mus musculus	80.497	22	22		2.22178
1320	1	Q9QY06	Q9QY06	Unconventional myosin-IXb	Myo9b	Mus musculus	238.836	22	22		0
1321	1	Q9QZ05	Q9QZ05	eIF-2-alpha kinase GCN2	Eif2ak4	Mus musculus	186.489	22	22		#DIV/0!
1322	1	Q9R111	Q9R111	Guanine deaminase	Gda	Mus musculus	51.014	22	22		0.859272
1323	1	Q9WU22	Q9WU22	Tyrosine-protein phosphatase non-receptor type 4	Ptpn4	Mus musculus	105.833	22	22		0.99321
1324	1	Q9WVL6	Q9WVL6	Exostosin-like 3	Extl3	Mus musculus	104.473	22	22		1.61522
1325	1	Q9Z218	Q9Z218	Dipeptidyl aminopeptidase-like protein 6	Dpp6	Mus musculus	91.264	22	22		1.13799
1326	1	Q9Z2D6	Q9Z2D6	Methyl-CpG-binding protein 2	Mecp2	Mus musculus	52.309	22	22		1.20478
1327	1	A2AJI0	A2AJI0	MAP7 domain-containing protein 1	Map7d1	Mus musculus	93.278	21	21		0.953169
1328	1	B1AS29	B1AS29	Glutamate receptor ionotropic, kainate 3	Grik3	Mus musculus	104.052	22	21		1.11869
1329	1	E9PXQ7	E9PXQ7	Protocadherin 10	Pcdh10	Mus musculus	114.999	21	21		1.29455
1330	1	E9PZ19	E9PZ19	Protein turtle homolog B	Igsf9b	Mus musculus	144.954	21	21		1.35474
1331	1	E9Q6P5	E9Q6P5	Tetratricopeptide repeat protein 7B	Ttc7b	Mus musculus	94.206	21	21		0.713133
1332	1	E9Q912	E9Q912	Rap1 GTPase-GDP dissociation stimulator 1	Rap1gds1	Mus musculus	66.075	21	21		0.780623
1333	1	F8VPP8	F8VPP8	Zinc finger CCCH type-containing 7B	Zc3h7b	Mus musculus	110.294	22	21		0.91017
1334	1	O08688	O08688	Calpain-5	Capn5	Mus musculus	72.955	21	21		1.03436
1335	1	P09470	P09470	Angiotensin-converting enzyme	Ace	Mus musculus	150.92	22	21		0.983175
1336	1	P11499	P11499	Heat shock protein HSP 90-beta	Hsp90ab1	Mus musculus	83.285	33	21		0.724848
1337	1	P16014	P16014	Secretogranin-1	Chgb	Mus musculus	77.97	21	21		1.20051
1338	1	P18826	P18826	Phosphorylase b kinase regulatory subunit alpha, skeletal muscle isoform	Phka1	Mus musculus	138.826	21	21		1.46742
1339	1	P27612	P27612	Phospholipase A-2-activating protein	Plaa	Mus musculus	87.222	21	21		0.705948
1340	1	P28828	P28828	Receptor-type tyrosine-protein phosphatase mu	Ptprm	Mus musculus	163.657	21	21		1.67859
1341	1	P30415	P30415	NK-tumor recognition protein	Nktr	Mus musculus	163.45	21	21		0.960669
1342	1	P42227	P42227	Signal transducer and activator of transcription 3	Stat3	Mus musculus	88.054	21	21		1.01997
1343	1	P42567	P42567	Epidermal growth factor receptor substrate 15	Eps15	Mus musculus	98.471	21	21		0.798262
1344	1	P46660	P46660	Alpha-internexin	Ina	Mus musculus	55.381	21	21		0.747727
1345	1	P47857	P47857	ATP-dependent 6-phosphofructokinase, muscle type	Pfkm	Mus musculus	85.269	24	21		0.651659
1346	1	P51660	P51660	Peroxisomal multifunctional enzyme type 2	Hsd17b4	Mus musculus	79.481	21	21		1.57454
1347	1	P59110	P59110	Sentrin-specific protease 1	Senp1	Mus musculus	72.512	21	21		1.55716
1348	1	P81122	P81122	Insulin receptor substrate 2	Irs2	Mus musculus	136.764	21	21		1.13219
1349	1	P97427	P97427	Dihydropyrimidinase-related protein 1	Crmp1	Mus musculus	62.168	22	21		0.845527
1350	1	P97772	P97772	Metabotropic glutamate receptor 1	Grm1	Mus musculus	133.214	21	21		0.965671
1351	1	Q04750	Q04750	DNA topoisomerase 1	Top1	Mus musculus	90.877	22	21		0.587081
1352	1	Q05909	Q05909	Receptor-type tyrosine-protein phosphatase gamma	Ptprg	Mus musculus	161.245	21	21		1.14521
1353	1	Q3TAA7	Q3TAA7	Serine/threonine-protein kinase 11-interacting protein	Stk11ip	Mus musculus	118.007	21	21		1.93777
1354	1	Q3TEA8	Q3TEA8	Heterochromatin protein 1-binding protein 3	Hp1bp3	Mus musculus	60.868	21	21		1.91885
1355	1	Q3U0V1	Q3U0V1	Far upstream element-binding protein 2	Khsrp	Mus musculus	76.777	21	21		1.39825
1356	1	Q3UFT3	Q3UFT3	GRB2-associated and regulator of MAPK protein	Garem1	Mus musculus	97.251	21	21		2.61132
1357	1	Q3UMB5	Q3UMB5	Guanine nucleotide exchange protein SMCR8	Smcr8	Mus musculus	104.959	21	21		0.742315
1358	1	Q3UMT1	Q3UMT1	Protein phosphatase 1 regulatory subunit 12C	Ppp1r12c	Mus musculus	84.686	21	21		0.930598
1359	1	Q3UYK3	Q3UYK3	TBC1 domain family member 9	Tbc1d9	Mus musculus	143.027	21	21		0
1360	1	Q3UYV9	Q3UYV9	Nuclear cap-binding protein subunit 1	Ncbp1	Mus musculus	91.927	21	21		1.98337
1361	1	Q5U4C3	Q5U4C3	Splicing factor, arginine/serine-rich 19	Scaf1	Mus musculus	133.845	21	21		1.30579
1362	1	Q5XPI3	Q5XPI3	E3 ubiquitin-protein ligase RNF123	Rnf123	Mus musculus	148.653	21	21		0.469064
1363	1	Q60967	Q60967	Bifunctional 3'-phosphoadenosine 5'-phosphosulfate synthase 1	Papss1	Mus musculus	70.795	22	21		1.595
1364	1	Q61550	Q61550	Double-strand-break repair protein rad21 homolog	Rad21	Mus musculus	72.086	22	21		1.43235
1365	1	Q61768	Q61768	Kinesin-1 heavy chain	Kif5b	Mus musculus	109.553	23	21		0.958752
1366	1	Q62120	Q62120	Tyrosine-protein kinase JAK2	Jak2	Mus musculus	130.596	21	21		0.773137
1367	1	Q62188	Q62188	Dihydropyrimidinase-related protein 3	Dpysl3	Mus musculus	61.937	21	21		0.79286
1368	1	Q62351	Q62351	Transferrin receptor protein 1	Tfrc	Mus musculus	85.733	21	21		1.32002
1369	1	Q68EF4	Q68EF4	Metabotropic glutamate receptor 4	Grm4	Mus musculus	101.826	22	21		1.30722
1370	1	Q68FD9	Q68FD9	UPF0606 protein KIAA1549	Kiaa1549	Mus musculus	209.227	21	21		1.20406
1371	1	Q69Z98	Q69Z98	Serine/threonine-protein kinase BRSK2	Brsk2	Mus musculus	81.735	21	21		0.773302
1372	1	Q69Z99	Q69Z99	Zinc finger protein 512	Znf512	Mus musculus	63.908	21	21		1.59313
1373	1	Q6IR34	Q6IR34	G-protein-signaling modulator 1	Gpsm1	Mus musculus	74.363	21	21		0.835323
1374	1	Q6NZQ2	Q6NZQ2	Probable ATP-dependent RNA helicase DDX31	Ddx31	Mus musculus	76.914	21	21		1.21451
1375	1	Q6P1I6	Q6P1I6	PH and SEC7 domain-containing protein 2	Psd2	Mus musculus	84.299	21	21		0
1376	1	Q6P9Q6	Q6P9Q6	FK506-binding protein 15	Fkbp15	Mus musculus	132.963	21	21		0.558116
1377	1	Q6PAL8	Q6PAL8	DENN domain-containing protein 5A	Dennd5a	Mus musculus	146.655	21	21		0
1378	1	Q6PHQ8	Q6PHQ8	N-alpha-acetyltransferase 35, NatC auxiliary subunit	Naa35	Mus musculus	83.307	21	21		0.953798
1379	1	Q6VGS5	Q6VGS5	Protein Daple	Ccdc88c	Mus musculus	226.537	21	21		#DIV/0!
1380	1	Q6ZPS6	Q6ZPS6	Ankyrin repeat and IBR domain-containing protein 1	Ankib1	Mus musculus	121.881	21	21		0.847709
1381	1	Q6ZQ73	Q6ZQ73	Cullin-associated NEDD8-dissociated protein 2	Cand2	Mus musculus	135.634	21	21		#DIV/0!
1382	1	Q6ZQB6	Q6ZQB6	Inositol hexakisphosphate and diphosphoinositol-pentakisphosphate kinase 2	Ppip5k2	Mus musculus	128.428	21	21		#DIV/0!
1383	1	Q7TMQ7	Q7TMQ7	WD repeat-containing protein 91	Wdr91	Mus musculus	83.421	21	21		0.810259
1384	1	Q7TSG2	Q7TSG2	RNA polymerase II subunit A C-terminal domain phosphatase	Ctdp1	Mus musculus	104.555	21	21		#DIV/0!
1385	1	Q80U72	Q80U72	Protein scribble homolog	Scrib	Mus musculus	174.06	23	21		1.00501
1386	1	Q80U78	Q80U78	Pumilio homolog 1	Pum1	Mus musculus	126.621	24	21		0.809414
1387	1	Q810J8	Q810J8	Zinc finger FYVE domain-containing protein 1	Zfyve1	Mus musculus	86.941	21	21		0.682896
1388	1	Q8BHZ4	Q8BHZ4	Zinc finger protein 592	Znf592	Mus musculus	137.513	21	21		1.31499
1389	1	Q8BIE6	Q8BIE6	FERM domain-containing protein 4A	Frmd4a	Mus musculus	113.881	22	21		0.755362
1390	1	Q8BIJ7	Q8BIJ7	RUN and FYVE domain-containing protein 1	Rufy1	Mus musculus	80.374	21	21		1.069
1391	1	Q8BKG3	Q8BKG3	Inactive tyrosine-protein kinase 7	Ptk7	Mus musculus	117.534	21	21		1.35298
1392	1	Q8BKN5	Q8BKN5	Gamma-tubulin complex component 5	Tubgcp5	Mus musculus	117.977	21	21		#DIV/0!
1393	1	Q8BMS1	Q8BMS1	Trifunctional enzyme subunit alpha, mitochondrial	Hadha	Mus musculus	82.672	21	21		0.953537
1394	1	Q8BRK9	Q8BRK9	Alpha-mannosidase 2x	Man2a2	Mus musculus	130.652	22	21		1.27108
1395	1	Q8BU03	Q8BU03	Periodic tryptophan protein 2 homolog	Pwp2	Mus musculus	102.911	21	21		1.33838
1396	1	Q8BYK8	Q8BYK8	Zinc finger CCCH domain-containing protein 6	Zc3h6	Mus musculus	131.251	21	21		1.3622
1397	1	Q8C033	Q8C033	Rho guanine nucleotide exchange factor 10	Arhgef10	Mus musculus	147.948	22	21		1.0521
1398	1	Q8C2Q3	Q8C2Q3	RNA-binding protein 14	Rbm14	Mus musculus	69.448	21	21		1.9561
1399	1	Q8CGE9	Q8CGE9	Regulator of G-protein signaling 12	Rgs12	Mus musculus	149.637	21	21		1.13858
1400	1	Q8CGU1	Q8CGU1	Calcium-binding and coiled-coil domain-containing protein 1	Calcoco1	Mus musculus	77.281	21	21		1.60227
1401	1	Q8K1N1	Q8K1N1	Calcium-independent phospholipase A2-gamma	Pnpla8	Mus musculus	87.381	21	21		0.931176
1402	1	Q8K1R3	Q8K1R3	Polyribonucleotide nucleotidyltransferase 1, mitochondrial	Pnpt1	Mus musculus	85.683	21	21		0.712654
1403	1	Q8K205	Q8K205	Processing of 1, ribonuclease P/MRP family, (S. cerevisiae)	Pop1	Mus musculus	117.369	21	21		1.60472
1404	1	Q8K3G9	Q8K3G9	DCC-interacting protein 13-beta	Appl2	Mus musculus	73.855	21	21		1.1269
1405	1	Q8K4L0	Q8K4L0	ATP-dependent RNA helicase DDX54	Ddx54	Mus musculus	97.751	21	21		1.4068
1406	1	Q8R307	Q8R307	Vacuolar protein sorting-associated protein 18 homolog	Vps18	Mus musculus	110.221	21	21		0.735647
1407	1	Q8R3N6	Q8R3N6	THO complex subunit 1	Thoc1	Mus musculus	75.439	21	21		0.520044
1408	1	Q8R3Q2	Q8R3Q2	Serine/threonine-protein phosphatase 6 regulatory subunit 2	Ppp6r2	Mus musculus	100.461	21	21		0.631614
1409	1	Q8VCB1	Q8VCB1	Nucleoporin NDC1	Ndc1	Mus musculus	75.408	21	21		1.69623
1410	1	Q8VDC0	Q8VDC0	Probable leucine--tRNA ligase, mitochondrial	Lars2	Mus musculus	101.482	21	21		0.973279
1411	1	Q91WC0	Q91WC0	Actin-histidine N-methyltransferase	Setd3	Mus musculus	67.176	21	21		0.793104
1412	1	Q91YJ2	Q91YJ2	Sorting nexin-4	Snx4	Mus musculus	51.779	21	21		0.882711
1413	1	Q91YP2	Q91YP2	Neurolysin, mitochondrial	Nln	Mus musculus	80.431	21	21		1.09281
1414	1	Q91YQ5	Q91YQ5	Dolichyl-diphosphooligosaccharide--protein glycosyltransferase subunit 1	Rpn1	Mus musculus	68.527	21	21		1.56527
1415	1	Q921G7	Q921G7	Electron transfer flavoprotein-ubiquinone oxidoreductase, mitochondrial	Etfdh	Mus musculus	68.093	21	21		0.893145
1416	1	Q922V4	Q922V4	Pleiotropic regulator 1	Plrg1	Mus musculus	56.939	21	21		1.5082
1417	1	Q99JX7	Q99JX7	Nuclear RNA export factor 1	Nxf1	Mus musculus	70.3	21	21		1.41122
1418	1	Q99KK7	Q99KK7	Dipeptidyl peptidase 3	Dpp3	Mus musculus	82.9	21	21		0.783647
1419	1	Q99LB7	Q99LB7	Sarcosine dehydrogenase, mitochondrial	Sardh	Mus musculus	101.683	21	21		0.911339
1420	1	Q99LH1	Q99LH1	Nucleolar GTP-binding protein 2	Gnl2	Mus musculus	83.348	21	21		1.33903
1421	1	Q99MK8	Q99MK8	Beta-adrenergic receptor kinase 1	Grk2	Mus musculus	79.639	28	21		0.90766
1422	1	Q99PP7	Q99PP7	E3 ubiquitin-protein ligase TRIM33	Trim33	Mus musculus	123.844	21	21		1.88316
1423	1	Q99PV8	Q99PV8	B-cell lymphoma/leukemia 11B	Bcl11b	Mus musculus	94.567	21	21		1.01291
1424	1	Q9CRC8	Q9CRC8	Leucine-rich repeat-containing protein 40	Lrrc40	Mus musculus	68.077	21	21		0.887641
1425	1	Q9CRT8	Q9CRT8	Exportin-T	Xpot	Mus musculus	109.735	21	21		0.95702
1426	1	Q9CSP9	Q9CSP9	Tetratricopeptide repeat protein 14	Ttc14	Mus musculus	86.794	21	21		1.08769
1427	1	Q9CU65	Q9CU65	Zinc finger MYM-type protein 2	Zmym2	Mus musculus	154.644	22	21		1.82365
1428	1	Q9D0E1	Q9D0E1	Heterogeneous nuclear ribonucleoprotein M	Hnrnpm	Mus musculus	77.648	21	21		1.28942
1429	1	Q9D0F9	Q9D0F9	Phosphoglucomutase-1	Pgm1	Mus musculus	61.419	21	21		0.687647
1430	1	Q9D2D7	Q9D2D7	Zinc finger protein 687	Znf687	Mus musculus	130.351	21	21		1.38848
1431	1	Q9DAW6	Q9DAW6	U4/U6 small nuclear ribonucleoprotein Prp4	Prpf4	Mus musculus	58.372	21	21		2.19372
1432	1	Q9DBM1	Q9DBM1	G patch domain-containing protein 1	Gpatch1	Mus musculus	103.01	21	21		1.79023
1433	1	Q9EQH2	Q9EQH2	Endoplasmic reticulum aminopeptidase 1	Erap1	Mus musculus	106.6	21	21		1.21049
1434	1	Q9ES52	Q9ES52	Phosphatidylinositol 3,4,5-trisphosphate 5-phosphatase 1	Inpp5d	Mus musculus	133.545	21	21		#DIV/0!
1435	1	Q9ES97	Q9ES97	Reticulon-3	Rtn3	Mus musculus	103.881	21	21		1.0539
1436	1	Q9JHS4	Q9JHS4	ATP-dependent Clp protease ATP-binding subunit clpX-like, mitochondrial	Clpx	Mus musculus	69.228	21	21		1.00864
1437	1	Q9JJY3	Q9JJY3	Sphingomyelin phosphodiesterase 3	Smpd3	Mus musculus	71.198	21	21		0.826749
1438	1	Q9JLI8	Q9JLI8	Squamous cell carcinoma antigen recognized by T-cells 3	Sart3	Mus musculus	109.621	21	21		1.61192
1439	1	Q9JLM4	Q9JLM4	Zinc finger MYM-type protein 3	Zmym3	Mus musculus	152.881	21	21		2.18602
1440	1	Q9QYE6	Q9QYE6	Golgin subfamily A member 5	Golga5	Mus musculus	82.367	21	21		1.30454
1441	1	Q9R099	Q9R099	Transducin beta-like protein 2	Tbl2	Mus musculus	49.585	21	21		1.25863
1442	1	Q9R1R2	Q9R1R2	Tripartite motif-containing protein 3	Trim3	Mus musculus	80.773	21	21		0.872219
1443	1	Q9WTM5	Q9WTM5	RuvB-like 2	Ruvbl2	Mus musculus	51.111	21	21		1.62586
1444	1	Q9WTU3	Q9WTU3	Sodium channel protein type 8 subunit alpha	Scn8a	Mus musculus	225.144	21	21		1.01116
1445	1	Q9WU60	Q9WU60	Attractin	Atrn	Mus musculus	158.06	21	21		0.951926
1446	1	Q9Z2Y3	Q9Z2Y3	Homer protein homolog 1	Homer1	Mus musculus	41.412	21	21		1.07251
1447	1	A2A716	A2A716	Oxysterol-binding protein	Osbpl7	Mus musculus	95.031	20	20		0.858687
1448	1	A2A891	A2A891	Calmodulin-binding transcription activator 1	Camta1	Mus musculus	184.321	20	20		0.519978
1449	1	A2ACQ1	A2ACQ1	RNA helicase	Dhx35	Mus musculus	78.739	20	20		1.59296
1450	1	A2AH22	A2AH22	Activating molecule in BECN1-regulated autophagy protein 1	Ambra1	Mus musculus	142.881	20	20		1.37959
1451	1	A2AKB4	A2AKB4	FERM and PDZ domain-containing protein 1	Frmpd1	Mus musculus	169.212	20	20		#DIV/0!
1452	1	A6X919	A6X919	Probable C-mannosyltransferase DPY19L1	Dpy19l1	Mus musculus	84.189	21	20		1.29247
1453	1	B1AXH1	B1AXH1	NHS-like protein 2	Nhsl2	Mus musculus	132.357	20	20		1.32145
1454	1	B2RQC2	B2RQC2	Ubiquitin carboxyl-terminal hydrolase 42	Usp42	Mus musculus	146.224	20	20		1.33377
1455	1	E9PYR1	E9PYR1	F-box and leucine-rich repeat protein 18	Fbxl18	Mus musculus	84.426	20	20		0.840749
1456	1	E9Q4F7	E9Q4F7	Ankyrin repeat domain-containing protein 11	Ankrd11	Mus musculus	296.192	21	20		1.12617
1457	1	E9QA22	E9QA22	Zinc finger protein 644	Zfp644	Mus musculus	148.443	20	20		1.79495
1458	1	F7BAB2	F7BAB2	Transmembrane protein 132B	Tmem132b	Mus musculus	119.328	20	20		1.43605
1459	1	G3X972	G3X972	Sec24-related gene family, member C (S. cerevisiae)	Sec24c	Mus musculus	118.582	20	20		0.779578
1460	1	G5E8P0	G5E8P0	Gamma-tubulin complex component 6	Tubgcp6	Mus musculus	197.193	20	20		1.00488
1461	1	O08539	O08539	Myc box-dependent-interacting protein 1	Bin1	Mus musculus	64.472	21	20		0.715747
1462	1	O08784	O08784	Treacle protein	Tcof1	Mus musculus	135.004	20	20		1.6019
1463	1	O08811	O08811	General transcription and DNA repair factor IIH helicase subunit XPD	Ercc2	Mus musculus	86.843	20	20		0.655411
1464	1	O08917	O08917	Flotillin-1	Flot1	Mus musculus	47.516	20	20		1.03598
1465	1	O35218	O35218	Cleavage and polyadenylation specificity factor subunit 2	Cpsf2	Mus musculus	88.383	20	20		1.38211
1466	1	O35350	O35350	Calpain-1 catalytic subunit	Capn1	Mus musculus	82.106	20	20		0.667328
1467	1	O35904	O35904	Phosphatidylinositol 4,5-bisphosphate 3-kinase catalytic subunit delta isoform	Pik3cd	Mus musculus	119.713	20	20		#DIV/0!
1468	1	O54754	O54754	Aldehyde oxidase 1	Aox1	Mus musculus	146.681	21	20		#DIV/0!
1469	1	O55131	O55131	Septin-7	Septin7	Mus musculus	50.551	21	20		0.765351
1470	1	O55236	O55236	mRNA-capping enzyme	Rngtt	Mus musculus	68.684	20	20		0
1471	1	O88502	O88502	High affinity cAMP-specific and IBMX-insensitive 3',5'-cyclic phosphodiesterase 8A	Pde8a	Mus musculus	93.172	20	20		#DIV/0!
1472	1	O88544	O88544	COP9 signalosome complex subunit 4	Cops4	Mus musculus	46.286	20	20		0.879301
1473	1	O88665	O88665	Bromodomain-containing protein 7	Brd7	Mus musculus	73.997	20	20		1.41363
1474	1	P00520	P00520	Tyrosine-protein kinase ABL1	Abl1	Mus musculus	122.675	20	20		#DIV/0!
1475	1	P01029	P01029	Complement C4-B	C4b	Mus musculus	192.919	20	20		#DIV/0!
1476	1	P05555	P05555	Integrin alpha-M	Itgam	Mus musculus	127.483	20	20		0.851452
1477	1	P16283	P16283	Anion exchange protein 3	Slc4a3	Mus musculus	135.374	21	20		1.12704
1478	1	P16332	P16332	Methylmalonyl-CoA mutase, mitochondrial	Mmut	Mus musculus	82.846	20	20		0.949627
1479	1	P26443	P26443	Glutamate dehydrogenase 1, mitochondrial	Glud1	Mus musculus	61.338	20	20		0.811538
1480	1	P28665	P28665	Murinoglobulin-1	Mug1	Mus musculus	165.302	31	20		0
1481	1	P46471	P46471	26S proteasome regulatory subunit 7	Psmc2	Mus musculus	48.648	20	20		1.21137
1482	1	P54276	P54276	DNA mismatch repair protein Msh6	Msh6	Mus musculus	151.086	20	20		0
1483	1	P62192	P62192	26S proteasome regulatory subunit 4	Psmc1	Mus musculus	49.185	20	20		1.11455
1484	1	P63038	P63038	60 kDa heat shock protein, mitochondrial	Hspd1	Mus musculus	60.955	20	20		0.740093
1485	1	P70302	P70302	Stromal interaction molecule 1	Stim1	Mus musculus	77.571	20	20		1.43985
1486	1	P70414	P70414	Sodium/calcium exchanger 1	Slc8a1	Mus musculus	108.038	20	20		1.3721
1487	1	P70698	P70698	CTP synthase 1	Ctps1	Mus musculus	66.683	22	20		0.819636
1488	1	P84091	P84091	AP-2 complex subunit mu	Ap2m1	Mus musculus	49.657	20	20		0.827069
1489	1	P97500	P97500	Myelin transcription factor 1-like protein	Myt1l	Mus musculus	132.948	24	20		0.905103
1490	1	Q01065	Q01065	Calcium/calmodulin-dependent 3',5'-cyclic nucleotide phosphodiesterase 1B	Pde1b	Mus musculus	61.226	22	20		0.68442
1491	1	Q0GA42	Q0GA42	Metal transporter CNNM1	Cnnm1	Mus musculus	103.981	21	20		1.12401
1492	1	Q14CH0	Q14CH0	Protein FAM171B	Fam171b	Mus musculus	92.044	20	20		1.01053
1493	1	Q3TIR3	Q3TIR3	Synembryn-A	Ric8a	Mus musculus	59.846	21	20		0.726282
1494	1	Q3TIX9	Q3TIX9	U4/U6.U5 tri-snRNP-associated protein 2	Usp39	Mus musculus	65.147	20	20		1.80049
1495	1	Q3UFS0	Q3UFS0	Protein zyg-11 homolog B	Zyg11b	Mus musculus	83.993	20	20		0.836241
1496	1	Q3ULF4	Q3ULF4	Paraplegin	Spg7	Mus musculus	85.998	20	20		0.900741
1497	1	Q3UYH7	Q3UYH7	Beta-adrenergic receptor kinase 2	Adrbk2	Mus musculus	79.658	20	20		#DIV/0!
1498	1	Q3V0G7	Q3V0G7	GTPase-activating Rap/Ran-GAP domain-like protein 3	Garnl3	Mus musculus	115.439	20	20		0.638648
1499	1	Q505F5	Q505F5	Leucine-rich repeat-containing protein 47	Lrrc47	Mus musculus	63.589	20	20		0.954782
1500	1	Q5DW34	Q5DW34	Histone-lysine N-methyltransferase EHMT1	Ehmt1	Mus musculus	142.001	20	20		1.77987
1501	1	Q5PR69	Q5PR69	Capping protein-inhibiting regulator of actin dynamics	Cracd	Mus musculus	132.289	20	20		#DIV/0!
1502	1	Q5PRF0	Q5PRF0	HEAT repeat-containing protein 5A	Heatr5a	Mus musculus	219.896	20	20		#DIV/0!
1503	1	Q5XJY5	Q5XJY5	Coatomer subunit delta	Arcn1	Mus musculus	57.23	20	20		0.879068
1504	1	Q61097	Q61097	Kinase suppressor of Ras 1	Ksr1	Mus musculus	96.757	21	20		1.17084
1505	1	Q61285	Q61285	ATP-binding cassette sub-family D member 2	Abcd2	Mus musculus	83.459	21	20		1.53466
1506	1	Q62311	Q62311	Transcription initiation factor TFIID subunit 6	Taf6	Mus musculus	72.677	20	20		0.878003
1507	1	Q64127	Q64127	Transcription intermediary factor 1-alpha	Trim24	Mus musculus	116.66	22	20		1.26763
1508	1	Q64430	Q64430	Copper-transporting ATPase 1	Atp7a	Mus musculus	161.961	21	20		1.17367
1509	1	Q69Z26	Q69Z26	Contactin-4	Cntn4	Mus musculus	113.49	21	20		1.08391
1510	1	Q69ZF3	Q69ZF3	Non-lysosomal glucosylceramidase	Gba2	Mus musculus	103.296	20	20		1.63032
1511	1	Q69ZX8	Q69ZX8	Actin-binding LIM protein 3	Ablim3	Mus musculus	77.631	20	20		1.61415
1512	1	Q6A070	Q6A070	TOG array regulator of axonemal microtubules protein 1	Togaram1	Mus musculus	194.911	20	20		#DIV/0!
1513	1	Q6DIC0	Q6DIC0	Probable global transcription activator SNF2L2	Smarca2	Mus musculus	180.255	20	20		2.47262
1514	1	Q6P1B1	Q6P1B1	Xaa-Pro aminopeptidase 1	Xpnpep1	Mus musculus	69.591	20	20		0.564484
1515	1	Q6P3Y5	Q6P3Y5	Zinc finger protein 280C	Znf280c	Mus musculus	83.148	21	20		1.16308
1516	1	Q6PCM2	Q6PCM2	Integrator complex subunit 6	Ints6	Mus musculus	99.664	25	20		1.77149
1517	1	Q6PD26	Q6PD26	GPI transamidase component PIG-S	Pigs	Mus musculus	61.71	20	20		1.51475
1518	1	Q6PFD5	Q6PFD5	Disks large-associated protein 3	Dlgap3	Mus musculus	105.876	20	20		0.924271
1519	1	Q6PFX7	Q6PFX7	Neuronal tyrosine-phosphorylated phosphoinositide-3-kinase adapter 1	Nyap1	Mus musculus	87.67	20	20		0.759948
1520	1	Q6ZPZ3	Q6ZPZ3	Zinc finger CCCH domain-containing protein 4	Zc3h4	Mus musculus	140.969	20	20		0.960357
1521	1	Q6ZQ29	Q6ZQ29	Serine/threonine-protein kinase TAO2	Taok2	Mus musculus	139.299	20	20		1.12502
1522	1	Q7TNF8	Q7TNF8	Peripheral-type benzodiazepine receptor-associated protein 1	Tspoap1	Mus musculus	199.932	20	20		0
1523	1	Q7TT23	Q7TT23	Dynein axonemal assembly factor 9	Dnaaf9	Mus musculus	132.209	20	20		#DIV/0!
1524	1	Q80T14	Q80T14	Extracellular matrix organizing protein FRAS1	Fras1	Mus musculus	442.378	20	20		0.978433
1525	1	Q80T85	Q80T85	DDB1- and CUL4-associated factor 5	Dcaf5	Mus musculus	103.674	20	20		1.61729
1526	1	Q80TA6	Q80TA6	Myotubularin-related protein 12	Mtmr12	Mus musculus	85.516	20	20		0
1527	1	Q80UP3	Q80UP3	Diacylglycerol kinase zeta	Dgkz	Mus musculus	104.031	20	20		1.16812
1528	1	Q80WG5	Q80WG5	Volume-regulated anion channel subunit LRRC8A	Lrrc8a	Mus musculus	94.119	22	20		1.67301
1529	1	Q80WQ2	Q80WQ2	Protein VAC14 homolog	Vac14	Mus musculus	88.049	20	20		1.01076
1530	1	Q80XC6	Q80XC6	Nuclear exosome regulator NRDE2	Nrde2	Mus musculus	133.467	20	20		1.93983
1531	1	Q80ZI6	Q80ZI6	E3 ubiquitin-protein ligase LRSAM1	Lrsam1	Mus musculus	83.975	20	20		3.33411
1532	1	Q8BG67	Q8BG67	Protein EFR3 homolog A	Efr3a	Mus musculus	92.612	20	20		0.691728
1533	1	Q8BGW1	Q8BGW1	Alpha-ketoglutarate-dependent dioxygenase FTO	Fto	Mus musculus	58.006	20	20		1.03498
1534	1	Q8BH66	Q8BH66	Atlastin-1	Atl1	Mus musculus	63.377	21	20		1.23857
1535	1	Q8BJ42	Q8BJ42	Disks large-associated protein 2	Dlgap2	Mus musculus	119.075	21	20		1.16852
1536	1	Q8BKX1	Q8BKX1	Brain-specific angiogenesis inhibitor 1-associated protein 2	Baiap2	Mus musculus	59.239	20	20		1.1307
1537	1	Q8BL06	Q8BL06	Inactive ubiquitin carboxyl-terminal hydrolase 54	Usp54	Mus musculus	176.665	20	20		1.68774
1538	1	Q8BM55	Q8BM55	Transmembrane protein 214	Tmem214	Mus musculus	76.431	20	20		1.44556
1539	1	Q8BMB0	Q8BMB0	BRCA2-interacting transcriptional repressor EMSY	Emsy	Mus musculus	135.294	20	20		0.650228
1540	1	Q8BMK4	Q8BMK4	Cytoskeleton-associated protein 4	Ckap4	Mus musculus	63.693	20	20		1.44038
1541	1	Q8BTT6	Q8BTT6	U3 small nucleolar RNA-associated protein 25 homolog	Utp25	Mus musculus	88.817	20	20		1.88842
1542	1	Q8BTZ4	Q8BTZ4	Anaphase-promoting complex subunit 5	Anapc5	Mus musculus	83.1	20	20		0.904147
1543	1	Q8BUL5	Q8BUL5	Kelch-like protein 7	Klhl7	Mus musculus	65.939	20	20		1.39835
1544	1	Q8BVL9	Q8BVL9	Janus kinase and microtubule-interacting protein 1	Jakmip1	Mus musculus	73.138	21	20		0.834024
1545	1	Q8BZ47	Q8BZ47	Zinc finger protein 609	Znf609	Mus musculus	151.12	20	20		0.77232
1546	1	Q8BZQ7	Q8BZQ7	Anaphase-promoting complex subunit 2	Anapc2	Mus musculus	95.308	20	20		1.07716
1547	1	Q8C0I1	Q8C0I1	Alkyldihydroxyacetonephosphate synthase, peroxisomal	Agps	Mus musculus	71.686	20	20		1.78798
1548	1	Q8CCB4	Q8CCB4	Vacuolar protein sorting-associated protein 53 homolog	Vps53	Mus musculus	94.425	20	20		0.66599
1549	1	Q8CEC0	Q8CEC0	Nuclear pore complex protein Nup88	Nup88	Mus musculus	84.94	20	20		1.37066
1550	1	Q8CFJ9	Q8CFJ9	GATOR complex protein WDR24	Wdr24	Mus musculus	88.187	20	20		0.851898
1551	1	Q8K2V6	Q8K2V6	Importin-11	Ipo11	Mus musculus	112.415	20	20		0.999171
1552	1	Q8QZY1	Q8QZY1	Eukaryotic translation initiation factor 3 subunit L	Eif3l	Mus musculus	66.613	20	20		0.848705
1553	1	Q8R361	Q8R361	Rab11 family-interacting protein 5	Rab11fip5	Mus musculus	69.556	20	20		1.10703
1554	1	Q8R3S6	Q8R3S6	Exocyst complex component 1	Exoc1	Mus musculus	101.892	20	20		0.736441
1555	1	Q8R502	Q8R502	Volume-regulated anion channel subunit LRRC8C	Lrrc8c	Mus musculus	92.373	21	20		1.10248
1556	1	Q91W18	Q91W18	Tudor domain-containing protein 3	Tdrd3	Mus musculus	82.253	20	20		0.886075
1557	1	Q91WF7	Q91WF7	Polyphosphoinositide phosphatase	Fig4	Mus musculus	103.447	20	20		1.30656
1558	1	Q91YE6	Q91YE6	Importin-9	Ipo9	Mus musculus	116.054	20	20		1.26007
1559	1	Q91ZJ5	Q91ZJ5	UTP--glucose-1-phosphate uridylyltransferase	Ugp2	Mus musculus	56.981	20	20		0.654286
1560	1	Q921F4	Q921F4	Heterogeneous nuclear ribonucleoprotein L-like	Hnrnpll	Mus musculus	64.125	20	20		1.45705
1561	1	Q922E6	Q922E6	FAST kinase domain-containing protein 2, mitochondrial	Fastkd2	Mus musculus	78.949	20	20		0.966939
1562	1	Q922P9	Q922P9	Putative oxidoreductase GLYR1	Glyr1	Mus musculus	59.714	20	20		1.373
1563	1	Q922U1	Q922U1	U4/U6 small nuclear ribonucleoprotein Prp3	Prpf3	Mus musculus	77.455	20	20		1.88065
1564	1	Q99K74	Q99K74	Mediator of RNA polymerase II transcription subunit 24	Med24	Mus musculus	109.987	20	20		0.80352
1565	1	Q99NH0	Q99NH0	Ankyrin repeat domain-containing protein 17	Ankrd17	Mus musculus	274.217	33	20		1.03479
1566	1	Q9CPV4	Q9CPV4	Glyoxalase domain-containing protein 4	Glod4	Mus musculus	33.318	20	20		0.518452
1567	1	Q9CQN1	Q9CQN1	Heat shock protein 75 kDa, mitochondrial	Trap1	Mus musculus	80.21	20	20		0.788758
1568	1	Q9CSH3	Q9CSH3	Exosome complex exonuclease RRP44	Dis3	Mus musculus	108.84	20	20		2.58233
1569	1	Q9CSN1	Q9CSN1	SNW domain-containing protein 1	Snw1	Mus musculus	61.475	20	20		1.58104
1570	1	Q9CW79	Q9CW79	Golgin subfamily A member 1	Golga1	Mus musculus	87.34	20	20		#DIV/0!
1571	1	Q9CZ30	Q9CZ30	Obg-like ATPase 1	Ola1	Mus musculus	44.727	20	20		0.786262
1572	1	Q9CZD3	Q9CZD3	Glycine--tRNA ligase	Gars1	Mus musculus	81.881	20	20		0.852122
1573	1	Q9CZN7	Q9CZN7	Serine hydroxymethyltransferase, mitochondrial	Shmt2	Mus musculus	55.758	20	20		0.938645
1574	1	Q9CZP5	Q9CZP5	Mitochondrial chaperone BCS1	Bcs1l	Mus musculus	47.404	20	20		0.68559
1575	1	Q9CZX0	Q9CZX0	Elongator complex protein 3	Elp3	Mus musculus	62.384	20	20		1.62219
1576	1	Q9D0K2	Q9D0K2	Succinyl-CoA:3-ketoacid coenzyme A transferase 1, mitochondrial	Oxct1	Mus musculus	55.987	20	20		0.712795
1577	1	Q9D2V7	Q9D2V7	Coronin-7	Coro7	Mus musculus	100.814	20	20		1.16158
1578	1	Q9D4H2	Q9D4H2	GRIP and coiled-coil domain-containing protein 1	Gcc1	Mus musculus	87.676	20	20		#DIV/0!
1579	1	Q9D968	Q9D968	Host cell factor 2	Hcfc2	Mus musculus	79.437	20	20		1.60413
1580	1	Q9DBT5	Q9DBT5	AMP deaminase 2	Ampd2	Mus musculus	92.027	20	20		1.11338
1581	1	Q9EQF6	Q9EQF6	Dihydropyrimidinase-related protein 5	Dpysl5	Mus musculus	61.516	20	20		0.959231
1582	1	Q9EQM6	Q9EQM6	Microprocessor complex subunit DGCR8	Dgcr8	Mus musculus	86.321	20	20		0.985058
1583	1	Q9JIG7	Q9JIG7	Coiled-coil domain-containing protein 22	Ccdc22	Mus musculus	70.843	20	20		0.893907
1584	1	Q9QUJ7	Q9QUJ7	Long-chain-fatty-acid--CoA ligase 4	Acsl4	Mus musculus	79.078	21	20		1.87518
1585	1	Q9QXS6	Q9QXS6	Drebrin	Dbn1	Mus musculus	77.287	20	20		1.23689
1586	1	Q9WV91	Q9WV91	Prostaglandin F2 receptor negative regulator	Ptgfrn	Mus musculus	98.723	20	20		1.12818
1587	1	Q9Z140	Q9Z140	Copine-6	Cpne6	Mus musculus	61.783	21	20		1.75075
1588	1	Q9Z1E4	Q9Z1E4	Glycogen [starch] synthase, muscle	Gys1	Mus musculus	83.928	21	20		0.566285
1589	1	Q9Z280	Q9Z280	Phospholipase D1	Pld1	Mus musculus	123.971	20	20		0.785349
1590	1	Q9Z2C4	Q9Z2C4	Myotubularin-related protein 1	Mtmr1	Mus musculus	75.315	20	20		0.749491
1591	1	Q9Z2G0	Q9Z2G0	Protein fem-1 homolog B	Fem1b	Mus musculus	70.225	20	20		#DIV/0!
1592	1	Q9Z2I0	Q9Z2I0	Mitochondrial proton/calcium exchanger protein	Letm1	Mus musculus	82.989	20	20		0.858677
1593	1	A2A3V1	A2A3V1	A-kinase anchor protein 17B	Akap17b	Mus musculus	111.067	19	19		1.35091
1594	1	A2ALS5	A2ALS5	Rap1 GTPase-activating protein 1	Rap1gap	Mus musculus	73.434	20	19		0.693093
1595	1	A2AP18	A2AP18	1-phosphatidylinositol 4,5-bisphosphate phosphodiesterase eta-2	Plch2	Mus musculus	164.298	20	19		1.15793
1596	1	A2ATK9	A2ATK9	Family with sequence similarity 171, member A1	Fam171a1	Mus musculus	97.964	19	19		0.839553
1597	1	A2AWP8	A2AWP8	Rho guanine nucleotide exchange factor 10-like protein	Arhgef10l	Mus musculus	139.988	19	19		0.472726
1598	1	A6H619	A6H619	PHD and RING finger domain-containing protein 1	Phrf1	Mus musculus	184.084	19	19		1.67805
1599	1	B1AUH1	B1AUH1	Receptor-type tyrosine-protein phosphatase U	Ptpru	Mus musculus	162.496	19	19		1.04874
1600	1	B1AWC9	B1AWC9	Phosphodiesterase	Pde4b	Mus musculus	83.303	20	19		1.03324
1601	1	B2RX14	B2RX14	Terminal uridylyltransferase 4	Tut4	Mus musculus	184.653	19	19		#DIV/0!
1602	1	E9PUQ8	E9PUQ8	Diacylglycerol kinase delta	Dgkd	Mus musculus	135.211	19	19		1.14063
1603	1	E9PY46	E9PY46	Intraflagellar transport protein 140 homolog	Ift140	Mus musculus	165.876	19	19		#DIV/0!
1604	1	E9PZM7	E9PZM7	SR-related CTD-associated factor 11	Scaf11	Mus musculus	162.102	19	19		1.0222
1605	1	E9Q7P2	E9Q7P2	Voltage-dependent T-type calcium channel subunit alpha	Cacna1i	Mus musculus	242.897	19	19		1.28345
1606	1	E9QA15	E9QA15	Caldesmon 1	Cald1	Mus musculus	89.274	19	19		0.529829
1607	1	F8VQC1	F8VQC1	Signal recognition particle subunit SRP72	Srp72	Mus musculus	74.657	19	19		1.36828
1608	1	G3X9Z4	G3X9Z4	PCF11 cleavage and polyadenylation factor subunit	Pcf11	Mus musculus	172.723	19	19		1.31385
1609	1	G3XA20	G3XA20	Glutamate receptor-interacting protein 2	Grip2	Mus musculus	112.268	19	19		0.953507
1610	1	O08747	O08747	Netrin receptor UNC5C	Unc5c	Mus musculus	103.065	20	19		0.677491
1611	1	O35066	O35066	Kinesin-like protein KIF3C	Kif3c	Mus musculus	89.975	23	19		0.914153
1612	1	O35454	O35454	Chloride transport protein 6	Clcn6	Mus musculus	96.982	19	19		1.04222
1613	1	O35598	O35598	Disintegrin and metalloproteinase domain-containing protein 10	Adam10	Mus musculus	83.97	19	19		1.12649
1614	1	O35643	O35643	AP-1 complex subunit beta-1	Ap1b1	Mus musculus	103.934	19	19		0.845364
1615	1	O54828	O54828	Regulator of G-protein signaling 9	Rgs9	Mus musculus	76.979	19	19		0.759945
1616	1	O88291	O88291	DBIRD complex subunit ZNF326	Znf326	Mus musculus	65.226	19	19		1.25562
1617	1	O88447	O88447	Kinesin light chain 1	Klc1	Mus musculus	61.451	26	19		0.859311
1618	1	O88685	O88685	26S proteasome regulatory subunit 6A	Psmc3	Mus musculus	49.549	19	19		1.32661
1619	1	O89026	O89026	Roundabout homolog 1	Robo1	Mus musculus	176.407	19	19		1.03278
1620	1	P05063	P05063	Fructose-bisphosphate aldolase C	Aldoc	Mus musculus	39.395	21	19		0.753214
1621	1	P10637	P10637	Microtubule-associated protein tau	Mapt	Mus musculus	76.244	19	19		0.462116
1622	1	P12023	P12023	Amyloid-beta precursor protein	App	Mus musculus	86.723	19	19		1.4867
1623	1	P16406	P16406	Glutamyl aminopeptidase	Enpep	Mus musculus	107.958	19	19		0.999686
1624	1	P20918	P20918	Plasminogen	Plg	Mus musculus	90.808	19	19		0
1625	1	P22892	P22892	AP-1 complex subunit gamma-1	Ap1g1	Mus musculus	91.352	19	19		0.965485
1626	1	P24547	P24547	Inosine-5'-monophosphate dehydrogenase 2	Impdh2	Mus musculus	55.816	19	19		0.795758
1627	1	P28741	P28741	Kinesin-like protein KIF3A	Kif3a	Mus musculus	80.171	20	19		0.84716
1628	1	P33175	P33175	Kinesin heavy chain isoform 5A	Kif5a	Mus musculus	117.02	19	19		1.08401
1629	1	P35441	P35441	Thrombospondin-1	Thbs1	Mus musculus	129.65	19	19		2.15675
1630	1	P43247	P43247	DNA mismatch repair protein Msh2	Msh2	Mus musculus	104.153	19	19		1.39927
1631	1	P50396	P50396	Rab GDP dissociation inhibitor alpha	Gdi1	Mus musculus	50.522	19	19		0.79449
1632	1	P53668	P53668	LIM domain kinase 1	Limk1	Mus musculus	72.793	19	19		0
1633	1	P54775	P54775	26S proteasome regulatory subunit 6B	Psmc4	Mus musculus	47.409	19	19		1.34797
1634	1	P61222	P61222	ATP-binding cassette sub-family E member 1	Abce1	Mus musculus	67.315	19	19		0.609071
1635	1	P97390	P97390	Vacuolar protein sorting-associated protein 45	Vps45	Mus musculus	65.054	19	19		1.26836
1636	1	P97820	P97820	Mitogen-activated protein kinase kinase kinase kinase 4	Map4k4	Mus musculus	140.605	19	19		0.882416
1637	1	P98197	P98197	Phospholipid-transporting ATPase IH	Atp11a	Mus musculus	135.504	21	19		1.36755
1638	1	Q03173	Q03173	Protein enabled homolog	Enah	Mus musculus	85.845	19	19		0.565269
1639	1	Q04447	Q04447	Creatine kinase B-type	Ckb	Mus musculus	42.715	19	19		0.737331
1640	1	Q0GNC1	Q0GNC1	Inverted formin-2	Inf2	Mus musculus	138.561	19	19		0.702861
1641	1	Q0KK55	Q0KK55	Kinase non-catalytic C-lobe domain-containing protein 1	Kndc1	Mus musculus	191.317	19	19		#DIV/0!
1642	1	Q0VBD0	Q0VBD0	Integrin beta-8	Itgb8	Mus musculus	84.519	19	19		1.16331
1643	1	Q14CH7	Q14CH7	Alanine--tRNA ligase, mitochondrial	Aars2	Mus musculus	106.787	19	19		0.85661
1644	1	Q3B7Z2	Q3B7Z2	Oxysterol-binding protein 1	Osbp	Mus musculus	88.799	21	19		0.758088
1645	1	Q3TWF6	Q3TWF6	WD repeat-containing protein 70	Wdr70	Mus musculus	73.12	19	19		1.68877
1646	1	Q3U1N2	Q3U1N2	Sterol regulatory element-binding protein 2	Srebf2	Mus musculus	122.913	19	19		1.04697
1647	1	Q3U2I3	Q3U2I3	FHF complex subunit HOOK interacting protein 1B	Fhip1b	Mus musculus	106.543	19	19		0.919692
1648	1	Q3ULD5	Q3ULD5	Methylcrotonoyl-CoA carboxylase beta chain, mitochondrial	Mccc2	Mus musculus	61.382	19	19		0.875525
1649	1	Q3UMR0	Q3UMR0	Ankyrin repeat domain-containing protein 27	Ankrd27	Mus musculus	116.811	19	19		0
1650	1	Q3UQ84	Q3UQ84	Threonine--tRNA ligase, mitochondrial	Tars2	Mus musculus	81.702	19	19		0.729751
1651	1	Q3UVR3	Q3UVR3	Tau-tubulin kinase 2	Ttbk2	Mus musculus	136.769	19	19		#DIV/0!
1652	1	Q497V5	Q497V5	S1 RNA-binding domain-containing protein 1	Srbd1	Mus musculus	110.283	19	19		0.80886
1653	1	Q4JIM5	Q4JIM5	Tyrosine-protein kinase ABL2	Abl2	Mus musculus	128.2	22	19		0.794132
1654	1	Q5DTN8	Q5DTN8	Janus kinase and microtubule-interacting protein 3	Jakmip3	Mus musculus	98.716	19	19		0.853698
1655	1	Q5DTT1	Q5DTT1	Neurite extension and migration factor	Nexmif	Mus musculus	167.106	19	19		0.942768
1656	1	Q5SSZ5	Q5SSZ5	Tensin-3	Tns3	Mus musculus	155.593	20	19		1.21857
1657	1	Q5SVQ0	Q5SVQ0	Histone acetyltransferase KAT7	Kat7	Mus musculus	70.641	20	19		1.56526
1658	1	Q60710	Q60710	Deoxynucleoside triphosphate triphosphohydrolase SAMHD1	Samhd1	Mus musculus	75.896	19	19		1.36463
1659	1	Q60751	Q60751	Insulin-like growth factor 1 receptor	Igf1r	Mus musculus	155.793	20	19		1.30278
1660	1	Q60770	Q60770	Syntaxin-binding protein 3	Stxbp3	Mus musculus	67.942	19	19		1.07484
1661	1	Q61026	Q61026	Nuclear receptor coactivator 2	Ncoa2	Mus musculus	158.466	19	19		0.853785
1662	1	Q61207	Q61207	Prosaposin	Psap	Mus musculus	61.422	19	19		1.3132
1663	1	Q61282	Q61282	Aggrecan core protein	Acan	Mus musculus	221.944	19	19		1.00209
1664	1	Q61510	Q61510	E3 ubiquitin/ISG15 ligase TRIM25	Trim25	Mus musculus	71.727	19	19		#DIV/0!
1665	1	Q62187	Q62187	Transcription termination factor 1	Ttf1	Mus musculus	97.723	19	19		1.57327
1666	1	Q69Z37	Q69Z37	Sterile alpha motif domain-containing protein 9-like	Samd9l	Mus musculus	180.205	19	19		#DIV/0!
1667	1	Q69ZA1	Q69ZA1	Cyclin-dependent kinase 13	Cdk13	Mus musculus	164.554	23	19		0.891937
1668	1	Q69ZK9	Q69ZK9	Neuroligin-2	Nlgn2	Mus musculus	90.987	26	19		1.20408
1669	1	Q6AW69	Q6AW69	Cingulin-like protein 1	Cgnl1	Mus musculus	148.235	19	19		1.23988
1670	1	Q6GQT6	Q6GQT6	Sterol regulatory element-binding protein cleavage-activating protein	Scap	Mus musculus	139.611	19	19		1.00326
1671	1	Q6GQW0	Q6GQW0	Ankyrin repeat and BTB/POZ domain-containing protein BTBD11	Btbd11	Mus musculus	121.562	20	19		0.96205
1672	1	Q6IFT4	Q6IFT4	Rho GTPase-activating protein 20	Arhgap20	Mus musculus	131.374	19	19		1.03511
1673	1	Q6NWV3	Q6NWV3	Intraflagellar transport protein 122 homolog	Ift122	Mus musculus	134.8	19	19		0.623798
1674	1	Q6P4T1	Q6P4T1	Sorting nexin-19	Snx19	Mus musculus	109.81	19	19		1.34072
1675	1	Q6P9R1	Q6P9R1	ATP-dependent RNA helicase DDX51	Ddx51	Mus musculus	70.366	19	19		0.8658
1676	1	Q6PB70	Q6PB70	Anoctamin-8	Ano8	Mus musculus	119.101	19	19		1.38355
1677	1	Q6PD19	Q6PD19	Armadillo-like helical domain-containing protein 3	Armh3	Mus musculus	78.631	19	19		0.834144
1678	1	Q6PD31	Q6PD31	Trafficking kinesin-binding protein 1	Trak1	Mus musculus	104.469	20	19		1.03775
1679	1	Q6PGL7	Q6PGL7	WASH complex subunit 2	Washc2	Mus musculus	145.312	19	19		5.6607
1680	1	Q6ZPR4	Q6ZPR4	Potassium channel subfamily T member 1	Kcnt1	Mus musculus	138.107	24	19		1.26223
1681	1	Q6ZPU9	Q6ZPU9	KIF-binding protein	Kifbp	Mus musculus	71.052	19	19		0.571236
1682	1	Q7TNK4	Q7TNK4	Zinc finger protein 397	Zfp397	Mus musculus	60.526	19	19		1.57656
1683	1	Q7TQK5	Q7TQK5	Coiled-coil domain-containing protein 93	Ccdc93	Mus musculus	72.604	19	19		0.922635
1684	1	Q7TSK3	Q7TSK3	Protocadherin-8	Pcdh8	Mus musculus	113.26	19	19		1.20297
1685	1	Q80T41	Q80T41	Gamma-aminobutyric acid type B receptor subunit 2	Gabbr2	Mus musculus	105.669	19	19		0.935049
1686	1	Q80TI0	Q80TI0	Protein Aster-B	Gramd1b	Mus musculus	85.355	21	19		1.40334
1687	1	Q80UZ2	Q80UZ2	Protein SDA1 homolog	Sdad1	Mus musculus	79.56	19	19		1.35552
1688	1	Q80X80	Q80X80	Phospholipid transfer protein C2CD2L	C2cd2l	Mus musculus	76.327	19	19		1.43651
1689	1	Q8BFR5	Q8BFR5	Elongation factor Tu, mitochondrial	Tufm	Mus musculus	49.507	19	19		0.747172
1690	1	Q8BFU3	Q8BFU3	RING finger protein 214	Rnf214	Mus musculus	73.628	19	19		1.31693
1691	1	Q8BGR2	Q8BGR2	Volume-regulated anion channel subunit LRRC8D	Lrrc8d	Mus musculus	98.114	19	19		1.22886
1692	1	Q8BH57	Q8BH57	WD repeat-containing protein 48	Wdr48	Mus musculus	76.007	19	19		1.01263
1693	1	Q8BIP0	Q8BIP0	Aspartate--tRNA ligase, mitochondrial	Dars2	Mus musculus	74.104	19	19		0.719998
1694	1	Q8BJL0	Q8BJL0	SWI/SNF-related matrix-associated actin-dependent regulator of chromatin subfamily A-like protein 1	Smarcal1	Mus musculus	100.843	19	19		0.801375
1695	1	Q8BL65	Q8BL65	Actin-binding LIM protein 2	Ablim2	Mus musculus	68.108	19	19		1.10436
1696	1	Q8BLK9	Q8BLK9	Ribosomal protein S6 kinase delta-1	Rps6kc1	Mus musculus	115.713	19	19		0.434098
1697	1	Q8BMI0	Q8BMI0	F-box only protein 38	Fbxo38	Mus musculus	133.93	19	19		1.37356
1698	1	Q8BSY0	Q8BSY0	Aspartyl/asparaginyl beta-hydroxylase	Asph	Mus musculus	83.042	19	19		1.54077
1699	1	Q8BTS4	Q8BTS4	Nuclear pore complex protein Nup54	Nup54	Mus musculus	55.731	19	19		1.61163
1700	1	Q8BVE3	Q8BVE3	V-type proton ATPase subunit H	Atp6v1h	Mus musculus	55.856	19	19		1.01903
1701	1	Q8BXA7	Q8BXA7	PH domain leucine-rich repeat-containing protein phosphatase 2	Phlpp2	Mus musculus	145.951	19	19		#DIV/0!
1702	1	Q8C015	Q8C015	Serine/threonine-protein kinase PAK 5	Pak5	Mus musculus	80.95	22	19		0.800893
1703	1	Q8C6M1	Q8C6M1	Ubiquitin carboxyl-terminal hydrolase 20	Usp20	Mus musculus	102.139	19	19		1.48935
1704	1	Q8C754	Q8C754	Vacuolar protein sorting-associated protein 52 homolog	Vps52	Mus musculus	82.044	19	19		0.780897
1705	1	Q8C854	Q8C854	Myelin expression factor 2	Myef2	Mus musculus	63.295	19	19		1.5158
1706	1	Q8C863	Q8C863	E3 ubiquitin-protein ligase Itchy	Itch	Mus musculus	98.993	21	19		1.46309
1707	1	Q8CH02	Q8CH02	SURP and G-patch domain-containing protein 1	Sugp1	Mus musculus	72.65	19	19		1.25305
1708	1	Q8CH72	Q8CH72	E3 ubiquitin-protein ligase TRIM32	Trim32	Mus musculus	72.057	19	19		1.09288
1709	1	Q8K0T0	Q8K0T0	Reticulon-1	Rtn1	Mus musculus	83.574	19	19		0.905157
1710	1	Q8K268	Q8K268	ATP-binding cassette sub-family F member 3	Abcf3	Mus musculus	79.864	19	19		1.51794
1711	1	Q8K2A7	Q8K2A7	Integrator complex subunit 10	Ints10	Mus musculus	82.022	19	19		1.61115
1712	1	Q8K4L3	Q8K4L3	Supervillin	Svil	Mus musculus	243.166	19	19		1.01382
1713	1	Q8R313	Q8R313	Exocyst complex component 6	Exoc6	Mus musculus	93.074	19	19		#DIV/0!
1714	1	Q8R3B7	Q8R3B7	Bromodomain-containing protein 8	Brd8	Mus musculus	102.61	19	19		1.56163
1715	1	Q8R420	Q8R420	Phospholipid-transporting ATPase ABCA3	Abca3	Mus musculus	191.972	25	19		1.28008
1716	1	Q8VDU5	Q8VDU5	SNF-related serine/threonine-protein kinase	Snrk	Mus musculus	81.914	19	19		0.898671
1717	1	Q8VHM5	Q8VHM5	Heterogeneous nuclear ribonucleoprotein R	Hnrnpr	Mus musculus	70.888	19	19		1.5365
1718	1	Q8VHQ9	Q8VHQ9	Acyl-coenzyme A thioesterase 11	Acot11	Mus musculus	67.354	19	19		0.620869
1719	1	Q8VIJ6	Q8VIJ6	Splicing factor, proline- and glutamine-rich	Sfpq	Mus musculus	75.444	19	19		1.41141
1720	1	Q91V14	Q91V14	Solute carrier family 12 member 5	Slc12a5	Mus musculus	126.272	22	19		0.963082
1721	1	Q91VE0	Q91VE0	Long-chain fatty acid transport protein 4	Slc27a4	Mus musculus	72.319	19	19		1.17185
1722	1	Q91VS8	Q91VS8	FERM, ARHGEF and pleckstrin domain-containing protein 2	Farp2	Mus musculus	121.28	19	19		0.886204
1723	1	Q91W89	Q91W89	Alpha-mannosidase 2C1	Man2c1	Mus musculus	115.689	19	19		1.18338
1724	1	Q91WG2	Q91WG2	Rab GTPase-binding effector protein 2	Rabep2	Mus musculus	62.133	19	19		#DIV/0!
1725	1	Q91WG8	Q91WG8	Bifunctional UDP-N-acetylglucosamine 2-epimerase/N-acetylmannosamine kinase	Gne	Mus musculus	79.198	19	19		#DIV/0!
1726	1	Q91YI0	Q91YI0	Argininosuccinate lyase	Asl	Mus musculus	51.74	19	19		0.637621
1727	1	Q91YM4	Q91YM4	FAST kinase domain-containing protein 4	Tbrg4	Mus musculus	71.514	19	19		1.01726
1728	1	Q921T2	Q921T2	Torsin-1A-interacting protein 1	Tor1aip1	Mus musculus	66.782	20	19		1.49311
1729	1	Q924T7	Q924T7	E3 ubiquitin-protein ligase RNF31	Rnf31	Mus musculus	119.315	19	19		1.23382
1730	1	Q924X6	Q924X6	Low-density lipoprotein receptor-related protein 8	Lrp8	Mus musculus	109.822	19	19		1.36863
1731	1	Q925I1	Q925I1	ATPase family AAA domain-containing protein 3	Atad3	Mus musculus	66.74	19	19		0.834154
1732	1	Q96DY5	Q96DY5	RING finger protein 112	Rnf112	Mus musculus	71.275	19	19		0.657196
1733	1	Q99JI4	Q99JI4	26S proteasome non-ATPase regulatory subunit 6	Psmd6	Mus musculus	45.538	19	19		1.09042
1734	1	Q99JP0	Q99JP0	Mitogen-activated protein kinase kinase kinase kinase 3	Map4k3	Mus musculus	101.119	20	19		0.724173
1735	1	Q99KE1	Q99KE1	NAD-dependent malic enzyme, mitochondrial	Me2	Mus musculus	65.798	19	19		0.753273
1736	1	Q99L45	Q99L45	Eukaryotic translation initiation factor 2 subunit 2	Eif2s2	Mus musculus	38.093	19	19		0.770428
1737	1	Q99LC9	Q99LC9	Peroxisome assembly factor 2	Pex6	Mus musculus	104.55	19	19		1.54697
1738	1	Q99LE6	Q99LE6	ATP-binding cassette sub-family F member 2	Abcf2	Mus musculus	71.782	19	19		0.635859
1739	1	Q99LF4	Q99LF4	RNA-splicing ligase RtcB homolog	Rtcb	Mus musculus	55.249	19	19		1.00982
1740	1	Q99MJ9	Q99MJ9	ATP-dependent RNA helicase DDX50	Ddx50	Mus musculus	82.177	19	19		0.738019
1741	1	Q99MR8	Q99MR8	Methylcrotonoyl-CoA carboxylase subunit alpha, mitochondrial	Mccc1	Mus musculus	79.344	19	19		0.875786
1742	1	Q9CQ33	Q9CQ33	Leucine-zipper-like transcriptional regulator 1	Lztr1	Mus musculus	94.478	19	19		#DIV/0!
1743	1	Q9CWJ9	Q9CWJ9	Bifunctional purine biosynthesis protein ATIC	Atic	Mus musculus	64.216	19	19		0.596962
1744	1	Q9CWS4	Q9CWS4	Integrator complex subunit 11	Ints11	Mus musculus	67.846	19	19		1.72853
1745	1	Q9CYT6	Q9CYT6	Adenylyl cyclase-associated protein 2	Cap2	Mus musculus	52.862	19	19		0.633809
1746	1	Q9CZJ2	Q9CZJ2	Heat shock 70 kDa protein 12B	Hspa12b	Mus musculus	76.122	19	19		0.718714
1747	1	Q9D024	Q9D024	PAT complex subunit CCDC47	Ccdc47	Mus musculus	55.846	19	19		1.53043
1748	1	Q9D1A2	Q9D1A2	Cytosolic non-specific dipeptidase	Cndp2	Mus musculus	52.767	19	19		0.77686
1749	1	Q9D906	Q9D906	Ubiquitin-like modifier-activating enzyme ATG7	Atg7	Mus musculus	77.52	19	19		0.931791
1750	1	Q9DAI6	Q9DAI6	Protein FAM135B	Fam135b	Mus musculus	155.526	20	19		0.774585
1751	1	Q9DBE9	Q9DBE9	pre-rRNA 2'-O-ribose RNA methyltransferase FTSJ3	Ftsj3	Mus musculus	95.534	19	19		1.29984
1752	1	Q9DBG3	Q9DBG3	AP-2 complex subunit beta	Ap2b1	Mus musculus	104.581	38	19		0.862245
1753	1	Q9DC69	Q9DC69	NADH dehydrogenase [ubiquinone] 1 alpha subcomplex subunit 9, mitochondrial	Ndufa9	Mus musculus	42.526	19	19		0.796906
1754	1	Q9EPL8	Q9EPL8	Importin-7	Ipo7	Mus musculus	119.487	20	19		1.61006
1755	1	Q9EPL9	Q9EPL9	Peroxisomal acyl-coenzyme A oxidase 3	Acox3	Mus musculus	78.403	19	19		2.59382
1756	1	Q9EPR5	Q9EPR5	VPS10 domain-containing receptor SorCS2	Sorcs2	Mus musculus	128.904	19	19		1.16303
1757	1	Q9JHL1	Q9JHL1	Na(+)/H(+) exchange regulatory cofactor NHE-RF2	Slc9a3r2	Mus musculus	37.404	19	19		0.711407
1758	1	Q9JHW4	Q9JHW4	Selenocysteine-specific elongation factor	Eefsec	Mus musculus	63.538	19	19		0.828274
1759	1	Q9JMB8	Q9JMB8	Contactin-6	Cntn6	Mus musculus	113.762	19	19		1.41546
1760	1	Q9QUG9	Q9QUG9	RAS guanyl-releasing protein 2	Rasgrp2	Mus musculus	69.446	19	19		0.628496
1761	1	Q9QXK7	Q9QXK7	Cleavage and polyadenylation specificity factor subunit 3	Cpsf3	Mus musculus	77.505	19	19		1.11016
1762	1	Q9QYE3	Q9QYE3	B-cell lymphoma/leukemia 11A	Bcl11a	Mus musculus	83.859	19	19		0.830308
1763	1	Q9R0G7	Q9R0G7	Zinc finger E-box-binding homeobox 2	Zeb2	Mus musculus	136.616	22	19		0.83491
1764	1	Q9R0H0	Q9R0H0	Peroxisomal acyl-coenzyme A oxidase 1	Acox1	Mus musculus	74.649	19	19		1.67264
1765	1	Q9WU79	Q9WU79	Proline dehydrogenase 1, mitochondrial	Prodh	Mus musculus	68.037	19	19		0.929395
1766	1	Q9WUD1	Q9WUD1	E3 ubiquitin-protein ligase CHIP	Stub1	Mus musculus	34.907	19	19		1.25712
1767	1	Q9WUN2	Q9WUN2	Serine/threonine-protein kinase TBK1	Tbk1	Mus musculus	83.428	20	19		1.24727
1768	1	Q9WV18	Q9WV18	Gamma-aminobutyric acid type B receptor subunit 1	Gabbr1	Mus musculus	108.218	19	19		2.247
1769	1	Q9WV34	Q9WV34	MAGUK p55 subfamily member 2	Mpp2	Mus musculus	61.556	20	19		1.03575
1770	1	Q9WVK8	Q9WVK8	Cholesterol 24-hydroxylase	Cyp46a1	Mus musculus	56.814	19	19		1.45408
1771	1	Q9Z180	Q9Z180	SET-binding protein	Setbp1	Mus musculus	173.079	19	19		1.2767
1772	1	Q9Z1A9	Q9Z1A9	TBC1 domain family member 8	Tbc1d8	Mus musculus	130.059	20	19		1.20173
1773	1	Q9Z2W9	Q9Z2W9	Glutamate receptor 3	Gria3	Mus musculus	100.53	21	19		1.28465
1774	1	A2AG50	A2AG50	MAP7 domain-containing protein 2	Map7d2	Mus musculus	86.052	18	18		1.71775
1775	1	A2AGH6	A2AGH6	Mediator of RNA polymerase II transcription subunit 12	Med12	Mus musculus	244.564	21	18		0.76982
1776	1	A3KMP2	A3KMP2	Tetratricopeptide repeat protein 38	Ttc38	Mus musculus	52.222	18	18		0
1777	1	B1AQJ2	B1AQJ2	Ubiquitin carboxyl-terminal hydrolase 36	Usp36	Mus musculus	119.915	18	18		0.845453
1778	1	B2RXQ2	B2RXQ2	Ppfia1 protein	Ppfia1	Mus musculus	142.678	18	18		1.01896
1779	1	B8QI36	B8QI36	Liprin-alpha 4	Ppfia4	Mus musculus	133.712	18	18		1.07986
1780	1	E9PV86	E9PV86	Multiple C2 and transmembrane domain-containing protein 1	Mctp1	Mus musculus	106.795	19	18		1.51024
1781	1	E9PVB5	E9PVB5	Tetratricopeptide repeat protein 17	Ttc17	Mus musculus	135.522	18	18		1.54704
1782	1	E9PZQ0	E9PZQ0	Ryanodine receptor 1	Ryr1	Mus musculus	565.047	18	18		0
1783	1	H3BKQ3	H3BKQ3	Ecotropic viral integration site 5-like	Evi5l	Mus musculus	92.975	18	18		0.454888
1784	1	O08528	O08528	Hexokinase-2	Hk2	Mus musculus	102.539	19	18		1.68354
1785	1	O08601	O08601	Microsomal triglyceride transfer protein large subunit	Mttp	Mus musculus	99.099	18	18		#DIV/0!
1786	1	O35607	O35607	Bone morphogenetic protein receptor type-2	Bmpr2	Mus musculus	115.021	18	18		1.09507
1787	1	O54916	O54916	RalBP1-associated Eps domain-containing protein 1	Reps1	Mus musculus	86.521	19	18		1.15548
1788	1	O70194	O70194	Eukaryotic translation initiation factor 3 subunit D	Eif3d	Mus musculus	63.99	18	18		1.07142
1789	1	O88351	O88351	Inhibitor of nuclear factor kappa-B kinase subunit beta	Ikbkb	Mus musculus	86.691	18	18		0.796167
1790	1	O88444	O88444	Adenylate cyclase type 1	Adcy1	Mus musculus	123.374	18	18		1.07871
1791	1	P05532	P05532	Mast/stem cell growth factor receptor Kit	Kit	Mus musculus	109.345	18	18		1.07104
1792	1	P12382	P12382	ATP-dependent 6-phosphofructokinase, liver type	Pfkl	Mus musculus	85.357	18	18		0.522176
1793	1	P24529	P24529	Tyrosine 3-monooxygenase	Th	Mus musculus	55.993	18	18		0.577177
1794	1	P29533	P29533	Vascular cell adhesion protein 1	Vcam1	Mus musculus	81.319	18	18		0.985773
1795	1	P35951	P35951	Low-density lipoprotein receptor	Ldlr	Mus musculus	94.949	18	18		1.00175
1796	1	P36916	P36916	Guanine nucleotide-binding protein-like 1	Gnl1	Mus musculus	68.772	18	18		0.736399
1797	1	P39054	P39054	Dynamin-2	Dnm2	Mus musculus	98.146	18	18		0.764013
1798	1	P40124	P40124	Adenylyl cyclase-associated protein 1	Cap1	Mus musculus	51.565	18	18		0.778957
1799	1	P42703	P42703	Leukemia inhibitory factor receptor	Lifr	Mus musculus	122.575	18	18		1.19763
1800	1	P46662	P46662	Merlin	Nf2	Mus musculus	69.777	18	18		0
1801	1	P47743	P47743	Metabotropic glutamate receptor 8	Grm8	Mus musculus	101.827	18	18		1.04662
1802	1	P48193	P48193	Protein 4.1	Epb41	Mus musculus	95.911	18	18		0.717962
1803	1	P49135	P49135	General transcription and DNA repair factor IIH helicase subunit XPB	Ercc3	Mus musculus	89.127	18	18		0.734625
1804	1	P50247	P50247	Adenosylhomocysteinase	Ahcy	Mus musculus	47.686	18	18		0.69126
1805	1	P51612	P51612	DNA repair protein complementing XP-C cells homolog	Xpc	Mus musculus	104.522	18	18		1.35215
1806	1	P52825	P52825	Carnitine O-palmitoyltransferase 2, mitochondrial	Cpt2	Mus musculus	73.981	18	18		1.27943
1807	1	P54071	P54071	Isocitrate dehydrogenase [NADP], mitochondrial	Idh2	Mus musculus	50.908	18	18		0.99624
1808	1	P54763	P54763	Ephrin type-B receptor 2	Ephb2	Mus musculus	109.902	20	18		0.981184
1809	1	P55194	P55194	SH3 domain-binding protein 1	Sh3bp1	Mus musculus	74.173	18	18		0
1810	1	P59759	P59759	Myocardin-related transcription factor B	Mrtfb	Mus musculus	117.55	19	18		0.912194
1811	1	P61202	P61202	COP9 signalosome complex subunit 2	Cops2	Mus musculus	51.597	18	18		1.01371
1812	1	P62196	P62196	26S proteasome regulatory subunit 8	Psmc5	Mus musculus	45.624	18	18		1.17921
1813	1	P68404	P68404	Protein kinase C beta type	Prkcb	Mus musculus	76.751	26	18		0.865497
1814	1	P70261	P70261	Paladin	Pald1	Mus musculus	96.739	18	18		1.0076
1815	1	P70699	P70699	Lysosomal alpha-glucosidase	Gaa	Mus musculus	106.248	18	18		1.45772
1816	1	P80313	P80313	T-complex protein 1 subunit eta	Cct7	Mus musculus	59.654	18	18		0.861299
1817	1	P80315	P80315	T-complex protein 1 subunit delta	Cct4	Mus musculus	58.066	18	18		1.02317
1818	1	P97433	P97433	Rho guanine nucleotide exchange factor 28	Arhgef28	Mus musculus	190.328	18	18		#DIV/0!
1819	1	P97449	P97449	Aminopeptidase N	Anpep	Mus musculus	109.653	18	18		1.0347
1820	1	P97452	P97452	Ribosome biogenesis protein BOP1	Bop1	Mus musculus	82.546	18	18		1.27481
1821	1	P97490	P97490	Adenylate cyclase type 8	Adcy8	Mus musculus	140.099	18	18		1.6421
1822	1	P97492	P97492	Regulator of G-protein signaling 14	Rgs14	Mus musculus	59.845	18	18		0.898202
1823	1	Q02111	Q02111	Protein kinase C theta type	Prkcq	Mus musculus	81.573	18	18		#DIV/0!
1824	1	Q02257	Q02257	Junction plakoglobin	Jup	Mus musculus	81.803	18	18		0.729937
1825	1	Q08642	Q08642	Protein-arginine deiminase type-2	Padi2	Mus musculus	76.249	18	18		0.853718
1826	1	Q14C51	Q14C51	Pentatricopeptide repeat domain-containing protein 3, mitochondrial	Ptcd3	Mus musculus	77.797	18	18		0.822841
1827	1	Q3U3I9	Q3U3I9	Zinc finger protein 865	Znf865	Mus musculus	111.677	18	18		1.49738
1828	1	Q3UHB8	Q3UHB8	Coiled-coil domain-containing protein 177	Ccdc177	Mus musculus	79.858	18	18		1.24781
1829	1	Q3UHE1	Q3UHE1	Membrane-associated phosphatidylinositol transfer protein 3	Pitpnm3	Mus musculus	106.461	18	18		1.18359
1830	1	Q3UKJ7	Q3UKJ7	WD40 repeat-containing protein SMU1	Smu1	Mus musculus	57.547	18	18		1.3887
1831	1	Q3URE1	Q3URE1	Malonate--CoA ligase ACSF3, mitochondrial	Acsf3	Mus musculus	65.077	18	18		0.906904
1832	1	Q3UUQ7	Q3UUQ7	GPI inositol-deacylase	Pgap1	Mus musculus	104.581	18	18		2.07927
1833	1	Q3UVC0	Q3UVC0	Kinase suppressor of Ras 2	Ksr2	Mus musculus	108.572	18	18		1.02041
1834	1	Q3UW53	Q3UW53	Protein Niban 1	Niban1	Mus musculus	102.65	18	18		#DIV/0!
1835	1	Q3UYC0	Q3UYC0	Protein phosphatase 1H	Ppm1h	Mus musculus	56.379	19	18		0.744254
1836	1	Q3UZV7	Q3UZV7	Endosome/lysosome-associated apoptosis and autophagy regulator family member 2	Elapor2	Mus musculus	113.663	18	18		1.26407
1837	1	Q3V1V3	Q3V1V3	ESF1 homolog	Esf1	Mus musculus	98.051	18	18		1.00867
1838	1	Q3ZT31	Q3ZT31	Sorting nexin-25	Snx25	Mus musculus	97.146	18	18		1.07525
1839	1	Q501J6	Q501J6	Probable ATP-dependent RNA helicase DDX17	Ddx17	Mus musculus	72.401	24	18		1.26773
1840	1	Q5DTY9	Q5DTY9	BTB/POZ domain-containing protein KCTD16	Kctd16	Mus musculus	48.972	18	18		1.02284
1841	1	Q5FWI3	Q5FWI3	Cell surface hyaluronidase	Cemip2	Mus musculus	153.802	18	18		1.45792
1842	1	Q60634	Q60634	Flotillin-2	Flot2	Mus musculus	47.038	18	18		1.05615
1843	1	Q60803	Q60803	TNF receptor-associated factor 3	Traf3	Mus musculus	64.293	18	18		1.22269
1844	1	Q61136	Q61136	Serine/threonine-protein kinase PRP4 homolog	Prpf4b	Mus musculus	116.978	18	18		1.30311
1845	1	Q61140	Q61140	Breast cancer anti-estrogen resistance protein 1	Bcar1	Mus musculus	94.283	18	18		0
1846	1	Q61391	Q61391	Neprilysin	Mme	Mus musculus	85.7	18	18		0.855808
1847	1	Q61466	Q61466	SWI/SNF-related matrix-associated actin-dependent regulator of chromatin subfamily D member 1	Smarcd1	Mus musculus	58.244	21	18		2.11739
1848	1	Q61481	Q61481	Calcium/calmodulin-dependent 3',5'-cyclic nucleotide phosphodiesterase 1A	Pde1a	Mus musculus	62.348	20	18		0.853225
1849	1	Q61625	Q61625	Glutamate receptor ionotropic, delta-2	Grid2	Mus musculus	113.082	19	18		1.16598
1850	1	Q61739	Q61739	Integrin alpha-6	Itga6	Mus musculus	122.159	18	18		0.876038
1851	1	Q62418	Q62418	Drebrin-like protein	Dbnl	Mus musculus	48.701	18	18		0.648284
1852	1	Q689Z5	Q689Z5	Protein strawberry notch homolog 1	Sbno1	Mus musculus	153.74	24	18		#DIV/0!
1853	1	Q68FF6	Q68FF6	ARF GTPase-activating protein GIT1	Git1	Mus musculus	85.298	20	18		0.837928
1854	1	Q6NZC7	Q6NZC7	SEC23-interacting protein	Sec23ip	Mus musculus	110.782	18	18		0.429863
1855	1	Q6P5E8	Q6P5E8	Diacylglycerol kinase theta	Dgkq	Mus musculus	102.255	18	18		0.717899
1856	1	Q6P9R4	Q6P9R4	Rho guanine nucleotide exchange factor 18	Arhgef18	Mus musculus	155.984	18	18		1.31321
1857	1	Q6PD03	Q6PD03	Serine/threonine-protein phosphatase 2A 56 kDa regulatory subunit alpha isoform	Ppp2r5a	Mus musculus	56.348	19	18		1.08432
1858	1	Q6PDJ1	Q6PDJ1	VWFA and cache domain-containing protein 1	Cachd1	Mus musculus	143.813	18	18		#DIV/0!
1859	1	Q6PDN3	Q6PDN3	Myosin light chain kinase, smooth muscle	Mylk	Mus musculus	212.93	18	18		#DIV/0!
1860	1	Q6PHZ5	Q6PHZ5	Putative RNA-binding protein 15B	Rbm15b	Mus musculus	97.077	18	18		1.01874
1861	1	Q6PIJ4	Q6PIJ4	Nuclear factor related to kappa-B-binding protein	Nfrkb	Mus musculus	138.768	18	18		1.87803
1862	1	Q6Q477	Q6Q477	Plasma membrane calcium-transporting ATPase 4	Atp2b4	Mus musculus	133.071	22	18		1.50434
1863	1	Q6S5J6	Q6S5J6	Krev interaction trapped protein 1	Krit1	Mus musculus	83.984	18	18		0
1864	1	Q6WQJ1	Q6WQJ1	Diacylglycerol lipase-alpha	Dagla	Mus musculus	115.375	18	18		1.13445
1865	1	Q6ZQK5	Q6ZQK5	Arf-GAP with coiled-coil, ANK repeat and PH domain-containing protein 2	Acap2	Mus musculus	87.211	20	18		0.619392
1866	1	Q76MZ3	Q76MZ3	Serine/threonine-protein phosphatase 2A 65 kDa regulatory subunit A alpha isoform	Ppp2r1a	Mus musculus	65.324	23	18		1.03205
1867	1	Q7TMC8	Q7TMC8	L-fucose kinase	Fcsk	Mus musculus	119.268	18	18		2.00584
1868	1	Q7TNG5	Q7TNG5	Echinoderm microtubule-associated protein-like 2	Eml2	Mus musculus	70.735	18	18		0.815787
1869	1	Q7TQF2	Q7TQF2	F-box only protein 10	Fbxo10	Mus musculus	104.478	18	18		1.4191
1870	1	Q7TQK1	Q7TQK1	Integrator complex subunit 7	Ints7	Mus musculus	106.863	18	18		1.97184
1871	1	Q7TSH4	Q7TSH4	Centriolar coiled-coil protein of 110 kDa	Ccp110	Mus musculus	111.142	18	18		0.544231
1872	1	Q7TSH8	Q7TSH8	Transmembrane protein 94	Tmem94	Mus musculus	151.798	18	18		1.13935
1873	1	Q7TSV4	Q7TSV4	Phosphoglucomutase-2	Pgm2	Mus musculus	68.748	18	18		2.14851
1874	1	Q80TL4	Q80TL4	PHD finger protein 24	Phf24	Mus musculus	45.221	18	18		0.803616
1875	1	Q80U30	Q80U30	Protein CLEC16A	Clec16a	Mus musculus	116.232	18	18		0
1876	1	Q80U56	Q80U56	Late secretory pathway protein AVL9 homolog	Avl9	Mus musculus	72.187	18	18		0.744242
1877	1	Q80UM7	Q80UM7	Mannosyl-oligosaccharide glucosidase	Mogs	Mus musculus	91.831	18	18		1.50245
1878	1	Q80VL1	Q80VL1	Tudor and KH domain-containing protein	Tdrkh	Mus musculus	62.134	18	18		0.619679
1879	1	Q8BFV2	Q8BFV2	PCI domain-containing protein 2	Pcid2	Mus musculus	46.133	18	18		1.65786
1880	1	Q8BGC0	Q8BGC0	HIV Tat-specific factor 1 homolog	Htatsf1	Mus musculus	86.241	18	18		1.42584
1881	1	Q8BGD5	Q8BGD5	Carnitine O-palmitoyltransferase 1, brain isoform	Cpt1c	Mus musculus	90.032	18	18		1.19377
1882	1	Q8BGT1	Q8BGT1	Leucine-rich repeat transmembrane protein FLRT3	Flrt3	Mus musculus	72.879	19	18		0.776679
1883	1	Q8BH55	Q8BH55	Threonine synthase-like 1	Thnsl1	Mus musculus	83.101	18	18		0.720284
1884	1	Q8BHY8	Q8BHY8	Sorting nexin-14	Snx14	Mus musculus	111.867	18	18		1.21662
1885	1	Q8BJI1	Q8BJI1	Sodium-dependent neutral amino acid transporter SLC6A17	Slc6a17	Mus musculus	81.074	18	18		1.13802
1886	1	Q8BKC8	Q8BKC8	Phosphatidylinositol 4-kinase beta	Pi4kb	Mus musculus	91.517	18	18		#DIV/0!
1887	1	Q8BLN5	Q8BLN5	Lanosterol synthase	Lss	Mus musculus	83.142	18	18		2.63575
1888	1	Q8BM85	Q8BM85	TBC domain-containing protein kinase-like protein	Tbck	Mus musculus	86.371	18	18		2.12617
1889	1	Q8BP00	Q8BP00	IQ calmodulin-binding motif-containing protein 1	Iqcb1	Mus musculus	68.733	18	18		1.04331
1890	1	Q8BP47	Q8BP47	Asparagine--tRNA ligase, cytoplasmic	NARS1	Mus musculus	64.277	18	18		0.786579
1891	1	Q8BR07	Q8BR07	Protein bicaudal D homolog 1	Bicd1	Mus musculus	95.898	21	18		0.993198
1892	1	Q8BTY8	Q8BTY8	Sec1 family domain-containing protein 2	Scfd2	Mus musculus	74.752	18	18		1.34665
1893	1	Q8C437	Q8C437	PEX5-related protein	Pex5l	Mus musculus	63.136	18	18		0.776896
1894	1	Q8C7M3	Q8C7M3	E3 ubiquitin-protein ligase TRIM9	Trim9	Mus musculus	90.872	20	18		0.972757
1895	1	Q8CA72	Q8CA72	Gigaxonin	Gan	Mus musculus	67.673	18	18		1.39148
1896	1	Q8CB44	Q8CB44	GRAM domain-containing protein 4	Gramd4	Mus musculus	72.263	18	18		1.37142
1897	1	Q8CBC4	Q8CBC4	Consortin	Cnst	Mus musculus	76.866	18	18		1.47023
1898	1	Q8CDM8	Q8CDM8	FHF complex subunit HOOK interacting protein 2A	Fhip2a	Mus musculus	86.018	18	18		0.948022
1899	1	Q8CFE4	Q8CFE4	SCY1-like protein 2	Scyl2	Mus musculus	103.318	18	18		0.796506
1900	1	Q8CHT1	Q8CHT1	Ephexin-1	Ngef	Mus musculus	82.201	18	18		0.619151
1901	1	Q8CI03	Q8CI03	FLYWCH-type zinc finger-containing protein 1	Flywch1	Mus musculus	77.096	18	18		1.21736
1902	1	Q8CIV8	Q8CIV8	Tubulin-specific chaperone E	Tbce	Mus musculus	59.085	18	18		0.945544
1903	1	Q8K012	Q8K012	Formin-binding protein 1-like	Fnbp1l	Mus musculus	69.889	18	18		0.820065
1904	1	Q8K2V1	Q8K2V1	Serine/threonine-protein phosphatase 4 regulatory subunit 1	Ppp4r1	Mus musculus	106.3	18	18		#DIV/0!
1905	1	Q8K394	Q8K394	Inactive phospholipase C-like protein 2	Plcl2	Mus musculus	125.774	18	18		0.779235
1906	1	Q8K4B0	Q8K4B0	Metastasis-associated protein MTA1	Mta1	Mus musculus	80.798	22	18		1.38042
1907	1	Q8R016	Q8R016	Bleomycin hydrolase	Blmh	Mus musculus	52.511	18	18		1.01657
1908	1	Q8R071	Q8R071	Inositol-trisphosphate 3-kinase A	Itpka	Mus musculus	50.934	19	18		0.769819
1909	1	Q8R2Y0	Q8R2Y0	Monoacylglycerol lipase ABHD6	Abhd6	Mus musculus	38.203	18	18		1.41301
1910	1	Q8R4Y4	Q8R4Y4	Stabilin-1	Stab1	Mus musculus	276.262	18	18		0.962077
1911	1	Q8R554	Q8R554	OTU domain-containing protein 7A	Otud7a	Mus musculus	100.797	22	18		1.13892
1912	1	Q8R570	Q8R570	Synaptosomal-associated protein 47	Snap47	Mus musculus	46.526	18	18		0.83529
1913	1	Q8VHG2	Q8VHG2	Angiomotin	Amot	Mus musculus	120.915	20	18		0
1914	1	Q91W96	Q91W96	Anaphase-promoting complex subunit 4	Anapc4	Mus musculus	91.71	18	18		0.984806
1915	1	Q91WG7	Q91WG7	Diacylglycerol kinase gamma	Dgkg	Mus musculus	88.523	18	18		1.50672
1916	1	Q91WM1	Q91WM1	Spermatid perinuclear RNA-binding protein	Strbp	Mus musculus	73.707	18	18		1.01732
1917	1	Q91YE7	Q91YE7	RNA-binding protein 5	Rbm5	Mus musculus	92.313	19	18		1.03174
1918	1	Q91YT0	Q91YT0	NADH dehydrogenase [ubiquinone] flavoprotein 1, mitochondrial	Ndufv1	Mus musculus	50.834	18	18		0.734146
1919	1	Q921C5	Q921C5	Protein bicaudal D homolog 2	Bicd2	Mus musculus	93.394	18	18		1.09976
1920	1	Q922P8	Q922P8	Transmembrane protein 132A	Tmem132a	Mus musculus	110.238	18	18		1.14155
1921	1	Q99K51	Q99K51	Plastin-3	Pls3	Mus musculus	70.743	24	18		0.601403
1922	1	Q99K67	Q99K67	Alpha-aminoadipic semialdehyde synthase, mitochondrial	Aass	Mus musculus	102.975	18	18		1.05389
1923	1	Q99KQ4	Q99KQ4	Nicotinamide phosphoribosyltransferase	Nampt	Mus musculus	55.448	18	18		0.460399
1924	1	Q99MD9	Q99MD9	Nuclear autoantigenic sperm protein	Nasp	Mus musculus	83.955	18	18		1.07637
1925	1	Q99ME2	Q99ME2	WD repeat-containing protein 6	Wdr6	Mus musculus	121.899	18	18		1.12467
1926	1	Q9CY58	Q9CY58	Plasminogen activator inhibitor 1 RNA-binding protein	Serbp1	Mus musculus	44.715	18	18		0.867967
1927	1	Q9CZ44	Q9CZ44	NSFL1 cofactor p47	Nsfl1c	Mus musculus	40.708	18	18		0.658035
1928	1	Q9D020	Q9D020	Cytosolic 5'-nucleotidase 3A	Nt5c3a	Mus musculus	37.252	18	18		0.781454
1929	1	Q9D2N9	Q9D2N9	Vacuolar protein sorting-associated protein 33A	Vps33a	Mus musculus	67.557	18	18		0.931731
1930	1	Q9D4H9	Q9D4H9	PHD finger protein 14	Phf14	Mus musculus	99.107	18	18		1.07676
1931	1	Q9DBU5	Q9DBU5	E3 ubiquitin-protein ligase RNF6	Rnf6	Mus musculus	74.093	18	18		1.8674
1932	1	Q9DC50	Q9DC50	Peroxisomal carnitine O-octanoyltransferase	Crot	Mus musculus	70.264	18	18		0.982474
1933	1	Q9EPL2	Q9EPL2	Calsyntenin-1	Clstn1	Mus musculus	108.901	18	18		1.11279
1934	1	Q9ET01	Q9ET01	Glycogen phosphorylase, liver form	Pygl	Mus musculus	97.465	18	18		#DIV/0!
1935	1	Q9ET54	Q9ET54	Palladin	Palld	Mus musculus	152.133	19	18		#DIV/0!
1936	1	Q9JI78	Q9JI78	Peptide-N(4)-(N-acetyl-beta-glucosaminyl)asparagine amidase	Ngly1	Mus musculus	74.276	18	18		0.967119
1937	1	Q9JIA1	Q9JIA1	Leucine-rich glioma-inactivated protein 1	Lgi1	Mus musculus	63.645	18	18		0.973773
1938	1	Q9JIG4	Q9JIG4	Protein phosphatase 1 regulatory subunit 3F	Ppp1r3f	Mus musculus	84.121	18	18		1.48035
1939	1	Q9QUR8	Q9QUR8	Semaphorin-7A	Sema7a	Mus musculus	74.993	18	18		0.648797
1940	1	Q9QXY6	Q9QXY6	EH domain-containing protein 3	Ehd3	Mus musculus	60.821	28	18		0.785984
1941	1	Q9QYS2	Q9QYS2	Metabotropic glutamate receptor 3	Grm3	Mus musculus	99.114	22	18		0.982467
1942	1	Q9R0C8	Q9R0C8	Guanine nucleotide exchange factor VAV3	Vav3	Mus musculus	97.97	19	18		#DIV/0!
1943	1	Q9R1V4	Q9R1V4	Disintegrin and metalloproteinase domain-containing protein 11	Adam11	Mus musculus	84.136	18	18		0.715789
1944	1	Q9WUA2	Q9WUA2	Phenylalanine--tRNA ligase beta subunit	Farsb	Mus musculus	65.698	18	18		1.13831
1945	1	Q9Z1G3	Q9Z1G3	V-type proton ATPase subunit C 1	Atp6v1c1	Mus musculus	43.888	19	18		0.956024
1946	1	Q9Z1M8	Q9Z1M8	Protein Red	Ik	Mus musculus	65.617	18	18		1.54776
1947	1	Q9Z2A0	Q9Z2A0	3-phosphoinositide-dependent protein kinase 1	Pdpk1	Mus musculus	63.758	18	18		0.700499
1948	1	Q9Z2C5	Q9Z2C5	Myotubularin	Mtm1	Mus musculus	69.56	18	18		#DIV/0!
1949	1	Q9Z2I9	Q9Z2I9	Succinate--CoA ligase [ADP-forming] subunit beta, mitochondrial	Sucla2	Mus musculus	50.115	18	18		0.678978
1950	1	A2A8Z1	A2A8Z1	Oxysterol-binding protein-related protein 9	Osbpl9	Mus musculus	83.112	17	17		1.80619
1951	1	A2AJ15	A2AJ15	Endoplasmic reticulum mannosyl-oligosaccharide 1,2-alpha-mannosidase	Man1b1	Mus musculus	75.152	17	17		1.15726
1952	1	A2APX8	A2APX8	Sodium channel protein type 1 subunit alpha	Scn1a	Mus musculus	228.802	18	17		1.03979
1953	1	A2AQ19	A2AQ19	RNA polymerase-associated protein RTF1 homolog	Rtf1	Mus musculus	80.8	17	17		1.51801
1954	1	A2AUY4	A2AUY4	Bromodomain adjacent to zinc finger domain protein 2B	Baz2b	Mus musculus	234.006	17	17		1.33517
1955	1	A2BE28	A2BE28	Ribosomal biogenesis protein LAS1L	Las1l	Mus musculus	89.416	17	17		1.22902
1956	1	A2TJV2	A2TJV2	Paralemmin-3	Palm3	Mus musculus	78.79	17	17		1.03594
1957	1	A6H630	A6H630	Damage-control phosphatase ARMT1	Armt1	Mus musculus	50.55	17	17		0
1958	1	A8Y5H7	A8Y5H7	SEC14-like protein 1	Sec14l1	Mus musculus	81.217	17	17		0.989809
1959	1	B2RRE4	B2RRE4	Zinc finger protein 518B	Znf518b	Mus musculus	118.999	17	17		1.73446
1960	1	B2RRE7	B2RRE7	OTU domain-containing protein 4	Otud4	Mus musculus	123.057	17	17		0.888824
1961	1	B2RT41	B2RT41	Zinc finger, C3H1-type-containing	Zfc3h1	Mus musculus	225.056	17	17		1.2221
1962	1	B9EHT4	B9EHT4	CAP-Gly domain-containing linker protein 3	Clip3	Mus musculus	59.59	17	17		0.889381
1963	1	D3YXK2	D3YXK2	Scaffold attachment factor B1	Safb	Mus musculus	105.105	17	17		1.24028
1964	1	D3YYY8	D3YYY8	Rho guanine nucleotide exchange factor (GEF) 26	Arhgef26	Mus musculus	97.391	17	17		0
1965	1	E9PYH6	E9PYH6	Histone-lysine N-methyltransferase SETD1A	Setd1a	Mus musculus	186.061	18	17		1.2288
1966	1	E9Q4S1	E9Q4S1	High affinity cAMP-specific and IBMX-insensitive 3',5'-cyclic phosphodiesterase 8B	Pde8b	Mus musculus	96.741	17	17		1.45304
1967	1	E9Q4X2	E9Q4X2	UDP-glucose glycoprotein glucosyltransferase 2	Uggt2	Mus musculus	172.768	17	17		#DIV/0!
1968	1	E9Q5K9	E9Q5K9	YTH domain-containing protein 1	Ythdc1	Mus musculus	85.65	17	17		1.32587
1969	1	E9Q5M4	E9Q5M4	Zinc finger RNA-binding protein 2	Zfr2	Mus musculus	94.975	17	17		1.10093
1970	1	O08582	O08582	GTP-binding protein 1	Gtpbp1	Mus musculus	72.303	17	17		0.584546
1971	1	O08908	O08908	Phosphatidylinositol 3-kinase regulatory subunit beta	Pik3r2	Mus musculus	81.269	17	17		1.46831
1972	1	O35098	O35098	Dihydropyrimidinase-related protein 4	Dpysl4	Mus musculus	61.963	17	17		0.916048
1973	1	O54692	O54692	Centromere/kinetochore protein zw10 homolog	Zw10	Mus musculus	88.062	17	17		1.11017
1974	1	O54781	O54781	SRSF protein kinase 2	Srpk2	Mus musculus	76.756	19	17		0.848121
1975	1	O70309	O70309	Integrin beta-5	Itgb5	Mus musculus	87.91	17	17		0.875697
1976	1	O88342	O88342	WD repeat-containing protein 1	Wdr1	Mus musculus	66.407	17	17		0.732831
1977	1	O88343	O88343	Electrogenic sodium bicarbonate cotransporter 1	Slc4a4	Mus musculus	121.483	17	17		0.955311
1978	1	O88428	O88428	Bifunctional 3'-phosphoadenosine 5'-phosphosulfate synthase 2	Papss2	Mus musculus	70.35	17	17		0
1979	1	O88492	O88492	Perilipin-4	Plin4	Mus musculus	139.417	17	17		0
1980	1	O88844	O88844	Isocitrate dehydrogenase [NADP] cytoplasmic	Idh1	Mus musculus	46.673	17	17		0.744816
1981	1	O88974	O88974	Histone-lysine N-methyltransferase SETDB1	Setdb1	Mus musculus	144.552	17	17		1.65223
1982	1	O88990	O88990	Alpha-actinin-3	Actn3	Mus musculus	103.043	17	17		#DIV/0!
1983	1	O89032	O89032	SH3 and PX domain-containing protein 2A	Sh3pxd2a	Mus musculus	124.204	18	17		1.01219
1984	1	P03995	P03995	Glial fibrillary acidic protein	Gfap	Mus musculus	49.902	18	17		1.58454
1985	1	P05201	P05201	Aspartate aminotransferase, cytoplasmic	Got1	Mus musculus	46.248	17	17		0.63727
1986	1	P06151	P06151	L-lactate dehydrogenase A chain	Ldha	Mus musculus	36.499	18	17		0.621538
1987	1	P06801	P06801	NADP-dependent malic enzyme	Me1	Mus musculus	63.957	17	17		0.63513
1988	1	P06837	P06837	Neuromodulin	Gap43	Mus musculus	23.63	17	17		0.893621
1989	1	P08003	P08003	Protein disulfide-isomerase A4	Pdia4	Mus musculus	71.983	17	17		0.669596
1990	1	P09055	P09055	Integrin beta-1	Itgb1	Mus musculus	88.233	17	17		1.0569
1991	1	P11087	P11087	Collagen alpha-1(I) chain	Col1a1	Mus musculus	138.032	18	17		0.668058
1992	1	P15116	P15116	Cadherin-2	Cdh2	Mus musculus	99.797	19	17		1.13787
1993	1	P22682	P22682	E3 ubiquitin-protein ligase CBL	Cbl	Mus musculus	100.565	18	17		#DIV/0!
1994	1	P26231	P26231	Catenin alpha-1	Ctnna1	Mus musculus	100.109	18	17		1.3945
1995	1	P28650	P28650	Adenylosuccinate synthetase isozyme 1	Adss1	Mus musculus	50.256	17	17		1.29758
1996	1	P40142	P40142	Transketolase	Tkt	Mus musculus	67.63	17	17		0.931119
1997	1	P47809	P47809	Dual specificity mitogen-activated protein kinase kinase 4	Map2k4	Mus musculus	44.115	17	17		0.802707
1998	1	P50096	P50096	Inosine-5'-monophosphate dehydrogenase 1	Impdh1	Mus musculus	55.28	17	17		0.366472
1999	1	P52194	P52194	Calmegin	Clgn	Mus musculus	69.43	17	17		1.13817
[truncated: 9,151 more rows]
