# Supplementary material for: Schizophrenia-related Xpo7 haploinsufficiency leads to behavioral and nuclear transport pathologies
Source: EMBO Rep. 2025 Jan 7;26(4):948–81. doi: 10.1038/s44319-024-00362-9 (PMC11850608; doi:10.1038/s44319-024-00362-9)
Supplement: Supplementary file 4 — Source data Fig. 2 [file 44319_2024_362_MOESM4_ESM.zip › source data for Fig2E.xlsx]

## Sheet: Sheet1
Fig 2E
		1Mkw/ww	3Mkw/ww	6Mkw/ww	p value
	Cutc	0.552903	0.462363	0.522498	5.21975e-05
	Slc22a23	1.25595	1.27623	1.21879	0.000118648
	Fyn	1.13154	1.17155	1.118	0.000948295
	Rbfox3	0.528678	0.537327	0.677044	0.000954937
	Kcnb2	1.48595	1.33993	1.32346	0.00176162
	Lrrc8c	1.15702	1.18877	1.11401	0.00210592
	Dpp6	1.15446	1.25879	1.20253	0.00243212
	Jam2	1.26244	1.20825	1.347	0.00250957
	Impact	0.654293	0.753447	0.817384	0.00552825
	Slitrk5	1.20588	1.209	1.34951	0.00577031
	Igsf21	1.15001	1.17074	1.27557	0.0069117
	Gnai3	1.16959	1.08769	1.11276	0.00702579
	Swap70	0	0.492604	0.346019	0.00785346
	Nudcd3	0.819382	0.903396	0.795717	0.00797138
	Rab15	1.13127	1.24847	1.14931	0.00839881
	Negr1	1.06104	1.13837	1.11203	0.0102342
	Slc4a8	1.26622	1.11525	1.23053	0.0110061
	Plxna3	1.12848	1.18649	1.08012	0.0128198
	Mcam	1.13731	1.2685	1.14257	0.0130249
	Atp6v0c	1.12604	1.30094	1.30788	0.014643
	Slc4a7	1.16711	1.16322	1.32425	0.0146874
	Hcn2	1.06081	1.0533	1.02343	0.0159221
	Atp2c1	1.15059	1.07654	1.07025	0.0184127
	Psmb3	0.867969	0.833095	0.692985	0.0194801
	Gabra4	1.24093	1.11573	1.32775	0.0207036
	B3gat3	0.95979	0.879017	0.892772	0.0230415
	Ampd3	0.908873	0.732281	0.713416	0.0259052
	Cacna1b	1.19418	1.09123	1.28099	0.0262367
	Cacnb3	1.09404	1.1322	1.24688	0.0264455
	Slc1a4	1.36357	1.11843	1.37385	0.0268433
	Dennd5a	0	0.696012	0	0.0296469
	Fxyd1	1.27499	1.20089	1.54629	0.0315122
	Stx8	1.25372	1.28527	1.08001	0.0318724
	Plxnc1	1.14695	1.07141	1.23598	0.033398
	Cacna2d2	1.1027	1.06669	1.19749	0.0350154
	Mkln1	1.71132	1.22881	1.89495	0.036957
	Otud6b	0.724769	0.923966	0.681472	0.0403354
	Atp6v0a1	1.05532	1.20595	1.12544	0.0414696
	Wbp2	0.859064	0.949573	0.793837	0.0426186
	Aftph	0.624626	0.909491	0.613109	0.0427043
	Erbb4	1.07164	1.09062	1.02024	0.0444044
	Gria3	1.2486	1.06893	1.31106	0.0446902
	Sema4a	1.25713	1.16214	1.06265	0.0458773
	Abcb6	1.08746	1.0225	1.10465	0.0459535
	N4bp1	0	0.565199	0.664418	0.0463091
	Tmem178b	1.18493	1.13598	1.42779	0.0505365
	Upf2	0.780327	0.867718	0.95119	0.0536392
	Gga3	0.788803	0.728178	0.95186	0.0569295
	Flot2	1.07664	1.31902	1.16447	0.0578582
	Dnaja4	0.937001	0.951087	0.838933	0.0613441
	Ttc8	0	0	0.839605	0.0617754
	D430041D05Rik	1.14607	1.08115	1.32513	0.065102
	Chordc1	0.692802	0.940997	0.82643	0.0661451
	Ildr2	1.20444	1.08622	1.40333	0.06675
	Slc4a2	1.13829	1.11637	1.38376	0.0680053
	Lrfn3	1.74263	1.40785	1.14256	0.0680206
	Clns1a	0.687372	0.580361	0.939581	0.0681098
	Map4k2	0	0.759123	0.555808	0.068524
	Ddr1	0.940112	0.598823	0.526415	0.0710191
	Kcnc2	1.04718	1.00665	1.05448	0.0722027
	Sgsm2	0.475619	0	0.81332	0.0729445
	Nlgn4l	1.18429	1.3204	1.05023	0.0766759
	Timm21	1.34633	2.02265	1.29456	0.0773084
	Cntnap5a	1.12551	1.11174	1.01278	0.0787497
	Col6a2	0.516672	0.521616	0.95059	0.0790795
	Mettl26	0.74971	0.842988	0.968686	0.0825294
	Rabac1	1.05274	1.08958	1.23171	0.0843245
	Psma6	1.03736	1.28745	1.16993	0.0845149
	Fam234a	1.2362	1.06973	1.06973	0.087015
	Ppp1r8	2.00149	1.34481	1.24596	0.0887577
	Mfge8	1.49922	1.11643	1.17486	0.0912985
	Tenm2	1.26138	1.12345	1.04128	0.0914276
	Shisa9	1.36453	1.09609	1.10326	0.100384
	Kcnd2	1.06008	1.47738	1.23293	0.101189
	Miga1	1.09506	1.61668	1.26376	0.10181
	Spart	0.750385	0.875449	0.970242	0.101943
	Stx16	1.35875	1.0816	1.11221	0.103708
	Daam1	1.02157	1.26642	1.15214	0.106732
	Nubpl	1.03656	1.76119	1.51251	0.109132
	Lyrm9	1.02883	1.28662	1.4655	0.109201
	Celf6	0.836692	0	0.630482	0.112187
	Uqcr10	1.40441	1.87926	1.09765	0.112838
	Nlgn1	1.0549	1.188	1.44253	0.114903
	Ephb1	1.06804	1.11111	1.35638	0.117739
	Mgll	0.317719	0.931376	0.695592	0.120412
	Zdhhc17	0.936809	0.996879	0.899066	0.121911
	Ube2j1	0.92541	0.645335	0.905107	0.124702
	Nt5c2	0.784027	0.990396	0.63494	0.128681
	Brcc3	0.781517	0.989463	0.619706	0.130557
	Myorg	2.01872	1.21991	1.24174	0.133533
	Stam	0.659122	1.0145	0.657048	0.133604
	Epha5	1.485	0.999034	1.31122	0.135682
	Slc4a3	1.29274	1.0407	1.09242	0.138466
	Podxl2	1.27053	1.08826	1.03052	0.14723
	Shtn1	0	0.972883	0.519396	0.148274
	Crebbp	1.0806	0	0	0.150342
	Uros	0.938136	0.898308	0.60454	0.151187
	Serpina1a	0	0.997267	0.505454	0.158017
	Rufy1	0.895404	0.946149	0.602054	0.158806
	Ca2	0.187901	0.842104	0.842857	0.160189
	Nasp	1.36325	2.00938	1.06542	0.160459
	Rab39b	1.35121	1.35409	0.960506	0.164775
	Kifbp	0.69602	0.779293	1.02502	0.166985
	Yme1l1	1.19559	1.74871	1.0808	0.172807
	Abcd2	1.25643	1.21764	0.968584	0.177146
	Slc9a7	1.16176	1.18784	0.975943	0.179148
	Tfcp2	0.314327	0.966636	0.776313	0.180008
	Gabra5	1.85014	1.01812	1.30418	0.184562
	Qtrt1	1.13044	1.3344	1.00009	0.186368
	Serpinh1	1.05073	1.01083	1.17845	0.188686
	Pdp2	0.937043	1.50631	1.36325	0.190926
	Gtf2e2	1.01999	0.884311	0.8749	0.19147
	Trappc8	0.413028	1.00863	0.764591	0.191699
	Rab27b	1.52838	1.08112	1.08345	0.1953
	Sfxn4	1.25107	1.92545	1.04694	0.199244
	Scrn3	0.667614	0.93197	0.965928	0.19934
	Omg	0.976256	1.11964	1.17767	0.202329
	Gatm	1.20558	1.38801	0.963953	0.204761
	Smim26	1.47091	2.28866	0.973509	0.206332
	Epha6	1.1586	1.18636	0.966563	0.20735
	Adprs	2.90185	1.48737	1.04139	0.222043
	Slco3a1	1.24352	0.966706	1.66289	0.223776
	Lypd1	1.1066	1.12511	0.973677	0.224486
	Lrrc8d	1.33897	1.06319	1.02186	0.228611
	Kcnip2	1.06765	1.02301	1.3645	0.229799
	Rab22a	1.15829	1.06552	0.986313	0.231528
	Mtco2	0.909548	1.32897	1.42598	0.234726
	Scn1a	1.00648	1.05093	1.24385	0.240153
	Ttc37	0.569769	1.0525	0.80693	0.243907
	Vldlr	1.33433	1.10954	0.976112	0.2515
	Pnpla8	1.04747	1.59824	1.07001	0.255563
	Iqcb1	1.06411	0.784904	0.776736	0.257108
	Clvs2	0	1.05131	0.737909	0.26497
	Pars2	0.922245	1.95935	1.29512	0.265559
	Slc25a13	0.987885	1.77337	1.1493	0.273808
	Gstm7	0.755563	0.845639	1.05822	0.274465
	Sdcbp	0	1.106	0.699163	0.285025
	Rmnd1	0.945609	1.80293	1.17893	0.293556
	Flad1	0.895689	1.62331	1.24168	0.294035
	Bcap29	1.31077	0.941416	1.13142	0.296672
	Elac2	1.20998	1.56238	0.898238	0.308685
	Mtnd5	1.21969	2.72326	0.960792	0.312412
	Utp25	1.55049	1.37244	0.820278	0.322781
	Dhrs7b	1.12356	1.07581	0.961996	0.324501
	Slc5a7	0.953217	1.09521	1.48803	0.326185
	Cetn3	1.14427	0.647136	0.663283	0.327478
	Isyna1	1.0936	0.983303	1.02942	0.329941
	Armcx3	0.973409	1.34674	1.05418	0.332983
	Atp6v0d1	1.05854	0.862775	0.865086	0.334059
	Rilpl1	0.584846	0.719867	1.14292	0.334908
	Tmeff1	1.38558	1.28662	0.857672	0.336909
	Nfix	1.13368	0.70761	0.676902	0.337176
	Dmd	0.930943	1.1118	1.54425	0.342734
	Ccdc127	1.01999	1.79334	1.01875	0.342861
	Eif1ax	0.551087	0.925192	1.04631	0.345804
	Nrp1	1.3986	0.875227	1.21752	0.34597
	Sde2	1.54233	3.07153	0.624773	0.354748
	Hexb	0.974217	1.46287	1.04147	0.355747
	Csf1r	1.53006	1.95916	0.683413	0.355871
	Fdxr	0.925716	1.77483	1.10628	0.356505
	2210016F16Rik	12.3728	1.76105	0.577473	0.356667
	Opcml	0.872902	1.19664	1.45126	0.35817
	Mfsd8	1.09812	1.91083	0.930916	0.359064
	Daam2	0.907204	1.24355	1.16204	0.361526
	Dglucy	0.895639	1.53335	1.14228	0.363027
	Rab2a	1.2138	0.998681	1.00467	0.363975
	Psmb1	0.897552	1.06543	0.796387	0.364423
	Tmem100	1.48465	0	0	0.365114
	Dock2	0.929421	2.77597	1.08508	0.369897
	Ppid	0.824232	1.08926	0.813577	0.37009
	Acvr1	0.867202	1.15442	2.1058	0.372168
	Rnf112	0.848637	0.871555	1.07039	0.377598
	Phkg1	0	1.19335	0.77496	0.380934
	Ddx39a	1.72001	0.82972	1.20714	0.3835
	Abcb8	0.928602	1.90989	1.06203	0.383948
	Armc10	1.05456	1.50046	0.942157	0.386049
	Smg7	1.06088	0.775551	0.925815	0.390643
	Drap1	1.07513	0.885585	0.818922	0.392701
	Gk	0.964322	2.12469	1.00291	0.392979
	Naa50	0.470403	1.24388	0.603117	0.394641
	Cacna2d3	0.932852	1.14226	1.11148	0.394649
	Dennd10	0.670616	1.1188	0.839598	0.397572
	Aqp4	0.929457	1.00988	2.68557	0.397627
	Htra2	0.963014	1.65485	1.01177	0.399783
	Kdsr	1.14206	0.798745	0.646938	0.401196
	Bpnt2	0.908975	0.549078	1.09366	0.402935
	Gcc2	2.4423	1.09117	0.851991	0.403718
	Sdf2l1	1.47664	0.798081	1.28635	0.40709
	Srp54	0.914212	1.07859	0.724904	0.409244
	Homer3	1.09339	0.812398	0.853355	0.411461
	Ankrd46	1.08433	0.680439	0.914694	0.413111
	Lsamp	0.98952	1.47604	0.980569	0.414997
	Ndufa2	0.915605	1.76958	1.03897	0.416269
	Mapkap1	1.50888	0.888131	1.09416	0.420459
	Ranbp9	1.19678	0.782115	1.8908	0.420731
	Nae1	0.860004	1.11282	0.71853	0.422741
	Cog8	1.58868	0	0	0.424543
	Adam11	1.04948	0.949528	1.17268	0.425278
	Slc1a2	0.935571	1.15782	1.07933	0.426262
	Slco1c1	1.40683	0.94404	1.0253	0.429069
	Pcdhgc3	1.16786	1.81125	0.79813	0.430833
	Ntng1	0.858162	1.29348	1.19247	0.432431
	Afg1l	0.890221	1.54191	1.07387	0.433688
	Fat3	1.25627	1.01789	0.961086	0.434769
	Ndufb4	0.846257	1.9311	1.07725	0.436599
	Pcbp4	1.44856	0	0.448866	0.43904
	Cox4i1	0.87609	2.15645	1.01274	0.439096
	Man1b1	1.16835	1.77937	0.792545	0.439207
	Ntm	0.771251	1.13146	0.799924	0.439476
	Ythdf3	0.3228	1.23501	0.768436	0.44183
	Thy1	0.895136	1.54203	1.05864	0.442707
	Dars2	0.865559	1.46663	1.11255	0.443267
	Pkn1	3.24361	0.843904	0.886759	0.45319
	Cdk19	1.24696	0.49027	0.70922	0.457873
	Coq7	0.7774	1.32904	1.35222	0.461416
	Prex2	1.42755	1.28528	0.772272	0.46206
	Cep41	1.1249	1.01156	0.97406	0.462089
	Supt6h	1.47661	0.939598	0.998235	0.462209
	Ipo8	0.936514	1.1924	0	0.46793
	Fbxl20	1.49858	0.841676	1.10829	0.476954
	Uckl1	0.767049	1.12996	0.844038	0.477978
	Lta4h	0.651964	1.12608	0.902561	0.480311
	Flg2	0.825609	3.12121	0.825031	0.483325
	Mars2	0.831185	1.65719	1.0761	0.485223
	Rdh12	1.06803	0.565266	1.00508	0.488388
	Nup35	1.37791	0.780624	1.25745	0.489398
	Gnpda2	0.524513	1.09954	0.97749	0.489956
	Faf1	0	0.914058	1.24853	0.495997
	Gcat	0.809235	1.58467	1.11237	0.496045
	Bmpr2	1.12178	0.955532	1.02973	0.499261
	Stn1	1.26345	0.707602	0.547005	0.500311
	Hook1	1.44213	0.826017	1.12643	0.500694
	Cad	1.25616	1.0394	0.921658	0.50085
	Isy1	1.15673	0.552307	0.90546	0.504197
	Sqor	0.834067	1.42681	1.11321	0.506755
	Pdia4	0.884069	1.07937	1.29165	0.50999
	Pcnp	1.21686	1.02658	0.935531	0.511454
	Cox20	0.646415	2.92193	0.964122	0.51248
	Maip1	0.767922	1.60418	1.14457	0.515652
	Coq10a	0.854932	1.91011	0.952335	0.516753
	Suox	0.775617	1.84138	1.06139	0.51691
	Utrn	0.774512	0.715854	1.19387	0.522893
	Amfr	1.09688	0.797988	0.924496	0.525234
	Rbbp9	0.651326	1.18922	0.831558	0.527311
	Zbtb8os	0	1.18936	1.03625	0.527573
	Itga1	0.661206	0.553343	1.30319	0.529935
	Ugt8	1.32612	0.729788	0.37744	0.532553
	Gfap	1.09758	0.851972	1.33431	0.534107
	Nsmf	0.796393	1.79017	1.0247	0.534964
	Hmgcs1	1.08918	0.964664	1.01932	0.535659
	Lmbrd2	0.835289	0.950458	1.07541	0.541001
	Galnt17	1.39184	0.875573	1.03557	0.544222
	Igf2r	1.20578	0.86548	1.13177	0.548252
	Tmem237	1.37164	0.893057	1.01491	0.551671
	Capn1	0.809219	1.13552	0.857574	0.55224
	Gapdhs	1.13303	2.70251	0.443918	0.558075
	Ppp1r3g	0	1.17708	1.10213	0.562025
	Plod3	1.09636	0.866995	1.24232	0.5643
	Ttc39c	0.608502	1.26876	0.746685	0.566769
	Hsp90ab1	0.970723	1.07395	0.815199	0.568165
	Large1	1.25081	0.891657	1.05094	0.568533
	Cdc16	1.5562	0.803739	1.04957	0.571096
	Gprasp2	0.512037	0.659443	1.35181	0.57253
	Rgs6	0.568179	1.35323	0.612491	0.574698
	Npdc1	1.07374	1.0826	0.476874	0.574848
	Dhx29	0.696903	1.13737	0.93363	0.576082
	Creg1	1.74997	0.604152	1.24815	0.57759
	Hsph1	1.23557	1.0774	0.87492	0.580807
	Kdm1a	1.33766	0.854193	1.05964	0.581802
	Ift122	0.884077	1.03048	1.00466	0.582726
	RtcA	0.697778	1.04326	1.05171	0.585372
	Fahd1	0.756512	1.29266	1.25744	0.586743
	Smug1	0.87923	0.74887	1.16266	0.59855
	Cntn3	0.893181	1.17586	1.07139	0.600859
	Rdh13	0.753736	2.07414	0.875705	0.607407
	Golt1b	1.3087	0.804586	1.12009	0.624797
	Fam120b	1.31289	0.883784	1.00546	0.625617
	Ankhd1	0.802521	1.9826	0.828098	0.627185
	Aifm3	0.846894	1.22855	1.10103	0.627729
	Clcc1	1.33378	0.890933	0.983291	0.634319
	Ddi2	1.20374	0.943043	0.569515	0.634464
	Pgrmc2	1.35627	0.960356	0.898619	0.64305
	Lysmd2	0.652034	1.0397	1.09863	0.64407
	Mtmr12	0.45093	1.17999	1.03861	0.647537
	Rbx1	1.46075	0.96552	0.848875	0.650455
	Rab9b	1.09741	0.823826	0.964296	0.654306
	Pycr3	1.2078	0.968895	0.943204	0.659938
	Arhgap33	1.19398	1.04391	0.887314	0.661915
	Dut	0.61562	1.63359	1.1639	0.664064
	Tmed4	1.20117	0.766862	0.845668	0.666194
	Matn4	1.01422	1.35606	0.114851	0.667004
	Mpdz	0.86203	1.11774	1.14565	0.667273
	Snx14	1.3583	0.969694	0.875631	0.669768
	Chn1	0	1.77689	0.495829	0.670763
	Trabd	0.790175	1.97232	0.77591	0.674237
	Skiv2l	1.19047	1.19629	0.136804	0.675407
	Csnk1g3	0.843015	1.11547	1.17623	0.683806
	Cpd	0.982285	0.801317	1.10168	0.684012
	Doc2a	0.900912	1.07577	1.10665	0.686915
	Tmem230	1.08268	0.995498	0.823536	0.689114
	Atpaf2	0.795818	1.58519	0.933211	0.689228
	Tns3	1.77386	0.803799	0.830947	0.691316
	Dusp15	0.868281	1.1293	1.10798	0.695729
	Dnajb14	1.15449	0.753497	0.94802	0.69971
	Pold2	1.31303	0.549622	1.49635	0.700923
	Astn2	1.24059	0.86626	1.02726	0.701214
	Aacs	1.07283	1.07637	0.693998	0.701477
	Irf2bp1	1.10935	0.825427	1.20518	0.703391
	Pabpn1	1.28184	0.650538	1.33796	0.703564
	Acot1	0.876481	1.12691	0.899052	0.705113
	As3mt	1.096	0.754561	1.02472	0.709727
	Eif1b	0.525541	1.52184	0.576303	0.718336
	Cyc1	0.811557	1.38949	0.994119	0.722293
	Arg2	0	1.59594	0.885457	0.727058
	Fut11	0.682131	1.94186	0.822791	0.727602
	Kcnj6	1.02405	0.760229	1.1007	0.7289
	Rnf170	1.23352	0.894083	0.985248	0.729525
	Camk1	0.712621	1.20071	0.929925	0.730082
	Slc7a1	0.866069	1.05144	1.18145	0.736708
	Cwc27	1.23606	0.785945	0.822261	0.737339
	Erap1	0.782896	1.09554	1.02027	0.73816
	Pitpnb	0.920304	1.04376	1.08746	0.74876
	Clcn6	1.12316	0.998449	0.935159	0.749134
	Slc27a2	1.19208	0.782958	1.15863	0.751153
	Rdh11	1.70688	0.798197	0.802022	0.751891
	Rabl3	1.25091	0.681676	0.901666	0.75559
	Mlec	1.19302	0.834178	1.07771	0.757525
	Rusf1	1.35122	0.725683	1.10242	0.758855
	Itga7	0.920886	0.529807	1.32358	0.759111
	Supt4h1a	1.20829	0.948015	0.931035	0.761828
	Kcnt2	0.98229	1.13604	0.937355	0.773048
	Iglon5	0.936006	1.75599	0.601589	0.78953
	Ctps2	0.67542	1.28164	0.891398	0.789969
	Macrod1	0.771527	1.58204	0.863552	0.791597
	Itgav	1.19899	0.94558	0.929275	0.791992
	Rnpep	0.877148	1.22726	0.982702	0.793332
	Acot8	1.21634	1.01371	0.630107	0.799675
	Dcps	0.799346	0.997618	1.12722	0.804036
	RO60	0.995096	1.23768	0.855141	0.806078
	Ankrd13d	0.841449	1.23735	0.813999	0.806778
	Mettl7a1	1.3048	0.897646	0.650971	0.810356
	Mrpl35	0.687378	1.82257	0.769817	0.811161
	Tmem214	1.28416	0.81746	1.0003	0.814738
	Cstf3	1.25976	0.893155	0.932046	0.819534
	Abhd17a	0.992847	0.922518	1.1283	0.821391
	Clptm1l	1.44962	0.85071	0.841379	0.825918
	Scap	1.19857	0.924367	0.939547	0.826409
	Erlin2	1.09671	0.739287	1.0821	0.826652
	Bysl	1.21001	0.751618	0.945328	0.826865
	Ankh	1.02222	0.90178	1.12016	0.827135
	Rbm15	1.14278	0.679851	1.08022	0.83424
	Lzts1	0.979585	0.941196	1.1142	0.834979
	Erlec1	1.14338	0.669607	1.09105	0.841526
	Lims1	0.467251	1.36904	1.0007	0.845711
	Tex264	1.28418	0.779252	0.839073	0.848289
	Glce	1.3816	0.814591	0.910876	0.848508
	Fbxw5	0.577091	1.8119	0.333837	0.849835
	Ldlr	1.3553	1.07965	0.398548	0.854752
	Ano10	1.26965	0.837135	0.807648	0.857835
	Lifr	1.00841	0.796694	1.13824	0.85878
	Ptdss1	1.31858	0.815727	0.947663	0.864783
	Sptlc1	1.53207	0.806759	0.792433	0.866508
	Cnot9	0.951138	1.27996	0.675786	0.867576
	Fbxo6	1.13564	0.834373	0.983909	0.868394
	Cfap36	0	1.20782	2.11375	0.869526
	Asap2	0.79692	1.24162	0.892201	0.872697
	Vps9d1	0.567285	0.829403	1.78619	0.877269
	Cacybp	0.865361	1.25282	0.81353	0.877514
	Mesd	0.706713	1.2094	1.16275	0.877732
	Kctd5	1.1739	0.844078	1.02647	0.884086
	Nckap1l	0.268694	1.74064	0.791375	0.884924
	Golga3	0.866582	1.2009	0.971455	0.901752
	Lmnb1	1.27578	0.74176	0.920844	0.902174
	Cant1	1.21087	0	1.60281	0.903777
	Lman2	1.17891	0.791732	0.986862	0.905272
	Fkbp4	1.03029	1.14171	0.791911	0.912794
	Chm	0.888129	1.24605	0.904132	0.918148
	Glrb	1.19362	0.750268	1.01605	0.922438
	Kpna4	1.09569	0.795276	1.07982	0.925331
	Golga7	0.738953	1.16587	1.13334	0.930576
	Tmem68	1.40471	0.823031	0.824791	0.932282
	Tor2a	0.979413	0.646602	1.32131	0.932511
	Ostc	1.25336	0.821083	0.890534	0.934782
	Psen1	0.940211	1.27436	0.820439	0.935662
	Anln	0.779596	1.10926	1.0839	0.935784
	Spin1	1.18332	0.767704	1.08058	0.936889
	Rexo2	0.72451	1.23775	1.07553	0.937726
	Fbl	1.45041	0.557684	0.928973	0.939321
	Arl10	1.03841	0.603552	1.41307	0.94126
	Aup1	1.27016	0.80244	0.893753	0.941312
	Vezt	1.26258	0.903872	0.861887	0.944348
	Pex6	1.2839	0.806196	0.940322	0.946603
	Lmf1	1.34196	0.87117	0.821473	0.947882
	Nat14	1.19317	0.85036	0.935071	0.948166
	Gosr1	1.48569	0.76529	0.79755	0.948408
	Sec11c	1.2059	0.859193	0.913928	0.951302
	Nfyc	1.5788	0.757384	0.605158	0.95155
	Abcb9	0.973061	1.12861	0.909649	0.95651
	Psmb5	0.884434	1.24209	0.893546	0.957402
	Trpv2	0.987438	1.08998	0.930453	0.957877
	Mmgt1	1.24889	0.907475	0.863985	0.958232
	Kif13b	0.755953	1.23535	1.0319	0.958273
	Nup205	1.23672	0.768355	1.01637	0.9604
	Tomm34	1.02771	0.883773	1.07927	0.960482
	Mios	1.05692	1.09712	0.856852	0.963355
	Seh1l	1.21512	0.771694	1.03148	0.964448
	Tax1bp1	1.03227	1.24796	0.698894	0.967327
	Emc1	1.34896	0.769913	0.90317	0.968542
	Trip11	0.872319	0	2.07559	0.978362
	Rgs10	0.529039	1.21766	1.27067	0.981825
	Atp13a1	1.29969	0.767815	0.927368	0.99186
