# Supplementary material for: Schizophrenia-related Xpo7 haploinsufficiency leads to behavioral and nuclear transport pathologies
Source: EMBO Rep. 2025 Jan 7;26(4):948–81. doi: 10.1038/s44319-024-00362-9 (PMC11850608; doi:10.1038/s44319-024-00362-9)
Supplement: Supplementary file 5 — Source data Fig. 3 [file 44319_2024_362_MOESM5_ESM.zip]

Archive with 9 entries (9 files):
- source data for Fig 3A.xlsx
- source data for Fig 3B.xlsx
- source data for Fig 3C.xlsx
- source data for Fig 3D.xlsx
- source data for Fig 3E.xlsx
- source data for Fig 3F.xlsx
- source data for Fig 3G.xlsx
- source data for Fig 3H.xlsx
- source data for Fig 3I.xlsx
