# Supplementary material for: Schizophrenia-related Xpo7 haploinsufficiency leads to behavioral and nuclear transport pathologies
Source: EMBO Rep. 2025 Jan 7;26(4):948–81. doi: 10.1038/s44319-024-00362-9 (PMC11850608; doi:10.1038/s44319-024-00362-9)
Supplement: Supplementary file 5 — Source data Fig. 3 [file 44319_2024_362_MOESM5_ESM.zip › source data for Fig 3B.xlsx]

## Sheet: Sheet1
Fig 3B	Gria3 extranucleus
		Xpo7+/+	Xpo7+/−
	1M	1.17415	0.806611
	3M	0.904044	0.615465
	6M	0.921807	0.503395
