# Supplementary material for: Schizophrenia-related Xpo7 haploinsufficiency leads to behavioral and nuclear transport pathologies
Source: EMBO Rep. 2025 Jan 7;26(4):948–81. doi: 10.1038/s44319-024-00362-9 (PMC11850608; doi:10.1038/s44319-024-00362-9)
Supplement: Supplementary file 5 — Source data Fig. 3 [file 44319_2024_362_MOESM5_ESM.zip › source data for Fig 3C.xlsx]

## Sheet: Sheet1
Fig 3C	Rbfox3 nuc				Rbfox3 total
		Xpo7+/+	Xpo7+/−			Xpo7+/+	Xpo7+/−
	1M	1	0.528678		1M	1	0.903408
	3M	1	0.537327		3M	1	0.920354
	6M	1	0.677044		6M	1	1.00412
