# Supplementary material for: Schizophrenia-related Xpo7 haploinsufficiency leads to behavioral and nuclear transport pathologies
Source: EMBO Rep. 2025 Jan 7;26(4):948–81. doi: 10.1038/s44319-024-00362-9 (PMC11850608; doi:10.1038/s44319-024-00362-9)
Supplement: Supplementary file 5 — Source data Fig. 3 [file 44319_2024_362_MOESM5_ESM.zip › source data for Fig 3F.xlsx]

## Sheet: Sheet1
Fig 3F	Slitrk5 extranucleus
		Xpo7+/+	Xpo7+/−
	1M	0.879208	0.664513
	3M	0.890958	0.39631
	6M	1.22983	0.600642
