# Supplementary material for: Schizophrenia-related Xpo7 haploinsufficiency leads to behavioral and nuclear transport pathologies
Source: EMBO Rep. 2025 Jan 7;26(4):948–81. doi: 10.1038/s44319-024-00362-9 (PMC11850608; doi:10.1038/s44319-024-00362-9)
Supplement: Supplementary file 6 — Source data Fig. 4 [file 44319_2024_362_MOESM6_ESM.zip › source data for Fig 4C.xlsx]

## Sheet: Sheet1
	Fig4C_3M	DOWN	UP
	EX	294	146
	INH	275	278
	Micro	100	64
	Astro	134	81
	Olig	112	135
	OPC	5	4
	Fig4C_6M	DOWN	UP
	EX	94	181
	INH	291	283
	Micro	163	46
	Astro	33	19
	Olig	194	83
	OPC	3	1
