# Supplementary material for: Schizophrenia-related Xpo7 haploinsufficiency leads to behavioral and nuclear transport pathologies
Source: EMBO Rep. 2025 Jan 7;26(4):948–81. doi: 10.1038/s44319-024-00362-9 (PMC11850608; doi:10.1038/s44319-024-00362-9)
Supplement: Supplementary file 6 — Source data Fig. 4 [file 44319_2024_362_MOESM6_ESM.zip › source data for Fig 4F.xlsx]

## Sheet: Sheet1
	Fig4F_3M	DOWN	UP
	L2or3	39	60
	L4	56	48
	L5a	28	30
	L5b	3	4
	L5c	51	67
	L5d	1	0
	L5or6	1	1
	L6	21	58
	Fig4F_6M	DOWN	UP
	L2or3	8	30
	L4	27	80
	L5a	8	17
	L5b	0	0
	L5c	87	28
	L5d	1	0
	L5or6	5	0
	L6	17	33
