# Supplementary material for: Schizophrenia-related Xpo7 haploinsufficiency leads to behavioral and nuclear transport pathologies
Source: EMBO Rep. 2025 Jan 7;26(4):948–81. doi: 10.1038/s44319-024-00362-9 (PMC11850608; doi:10.1038/s44319-024-00362-9)
Supplement: Supplementary file 6 — Source data Fig. 4 [file 44319_2024_362_MOESM6_ESM.zip › source data for Fig 4G.xlsx]

## Sheet: Sheet1
L5c DEGs				Gene	p_val	avg_log2FC	pct.1	pct.2	p_val_adj	comarison
Gene	Code			Bmpr1b	2.96589e-43	-3.29425	0.194	0.83	5.9991e-39	3M_XPO+/-_vs_6M_XPO+/+
Inpp4b	code11000000			Malat1	4.14523e-39	-0.821293	1	1	8.38456e-35	3M_XPO+/-_vs_6M_XPO+/+
Nwd2	code11000000			Ptprd	1.42352e-38	1.38287	1	1	2.87935e-34	3M_XPO+/-_vs_6M_XPO+/+
Cacna1c	code11000000			Ptprt	8.11759e-35	1.60153	0.997	0.702	1.64195e-30	3M_XPO+/-_vs_6M_XPO+/+
Cpne4	code11000000			Tenm3	2.82287e-34	-1.66609	0.837	0.993	5.70982e-30	3M_XPO+/-_vs_6M_XPO+/+
Kcnc2	code11000000			Rora	5.19602e-33	1.97023	0.979	0.624	1.051e-28	3M_XPO+/-_vs_6M_XPO+/+
Man1a2	code11000000			Ndst4	8.35057e-33	-2.08228	0.583	0.957	1.68907e-28	3M_XPO+/-_vs_6M_XPO+/+
Lingo2	code11000000			Trpm3	2.13154e-30	2.20488	0.934	0.489	4.31146e-26	3M_XPO+/-_vs_6M_XPO+/+
Auts2	code11000000			Nfia	4.04571e-30	-1.78498	0.41	0.922	8.18326e-26	3M_XPO+/-_vs_6M_XPO+/+
Grik1	code11000000			Tafa2	4.34034e-30	1.93593	0.931	0.801	8.77921e-26	3M_XPO+/-_vs_6M_XPO+/+
Dock4	code11000000			Npas3	7.39794e-30	3.66513	0.743	0.177	1.49638e-25	3M_XPO+/-_vs_6M_XPO+/+
Gm40841	code11000000			Ntm	1.11577e-27	-1.34307	0.969	0.979	2.25687e-23	3M_XPO+/-_vs_6M_XPO+/+
Myo16	code11000000			Unc13c	2.03557e-27	5.16394	0.639	0.078	4.11735e-23	3M_XPO+/-_vs_6M_XPO+/+
Prkg1	code11000000			Cnr1	4.75268e-27	-2.06873	0.396	0.816	9.61325e-23	3M_XPO+/-_vs_6M_XPO+/+
Tmeff2	code11000000			Epha3	1.33098e-26	1.42414	0.934	0.426	2.69217e-22	3M_XPO+/-_vs_6M_XPO+/+
Dach1	code11000000			Inpp4b	2.00793e-26	1.61671	0.938	0.574	4.06143e-22	3M_XPO+/-_vs_6M_XPO+/+
Sgcd	code11000000			Tshz3	6.21283e-26	2.55208	0.743	0.191	1.25667e-21	3M_XPO+/-_vs_6M_XPO+/+
Cntnap2	code11000000			Nwd2	7.47507e-25	1.62859	0.951	0.709	1.51198e-20	3M_XPO+/-_vs_6M_XPO+/+
Cacna1e	code11000000			Pcsk5	9.42695e-25	-1.72781	0.382	0.858	1.90679e-20	3M_XPO+/-_vs_6M_XPO+/+
Tbc1d1	code11000000			E130114P18Rik	1.33609e-24	-3.83773	0.042	0.433	2.7025e-20	3M_XPO+/-_vs_6M_XPO+/+
Kctd16	code11000000			Xylt1	2.28382e-24	-1.40495	0.747	0.957	4.61948e-20	3M_XPO+/-_vs_6M_XPO+/+
Epb41	code11000000			Ust	8.08474e-24	-1.93669	0.333	0.773	1.6353e-19	3M_XPO+/-_vs_6M_XPO+/+
Ryr3	code11000000			Xkr4	9.48995e-24	-0.884352	1	1	1.91953e-19	3M_XPO+/-_vs_6M_XPO+/+
Trerf1	code11000000			Pcdh9	1.4602e-23	0.982032	1	0.972	2.95354e-19	3M_XPO+/-_vs_6M_XPO+/+
Arid5b	code11000000			Fam189a1	5.68176e-23	1.13615	0.99	0.752	1.14925e-18	3M_XPO+/-_vs_6M_XPO+/+
Deptor	code11000000			Esrrg	5.444e-22	-2.06659	0.309	0.759	1.10116e-17	3M_XPO+/-_vs_6M_XPO+/+
Cers6	code11000000			Etl4	2.75657e-21	-1.54835	0.809	0.943	5.57571e-17	3M_XPO+/-_vs_6M_XPO+/+
Limch1	code11000000			Ahi1	1.54281e-20	-0.800543	0.972	1	3.12064e-16	3M_XPO+/-_vs_6M_XPO+/+
Cntnap5b	code11000000			Cacna1c	4.55755e-20	0.786272	0.997	1	9.21857e-16	3M_XPO+/-_vs_6M_XPO+/+
Dnm3	code11000000			Cpne4	5.73677e-20	1.74878	0.799	0.298	1.16038e-15	3M_XPO+/-_vs_6M_XPO+/+
Plekha5	code11000000			Gria3	1.08261e-19	-1.00215	0.965	0.979	2.18979e-15	3M_XPO+/-_vs_6M_XPO+/+
Gtf2ird1	code11000000			Gpr158	1.10117e-19	0.812993	0.997	0.993	2.22733e-15	3M_XPO+/-_vs_6M_XPO+/+
Otud7a	code11000000			Grip1	1.19013e-19	-1.41606	0.618	0.872	2.40728e-15	3M_XPO+/-_vs_6M_XPO+/+
Cntn5	code11000000			Nrg3os	1.58817e-19	-1.63348	0.385	0.78	3.21238e-15	3M_XPO+/-_vs_6M_XPO+/+
Rbfox3	code11000000			Kcnc2	2.53995e-19	1.59256	0.84	0.418	5.13755e-15	3M_XPO+/-_vs_6M_XPO+/+
Dlgap1	code11000000			Man1a2	1.08518e-18	1.30591	0.906	0.645	2.195e-14	3M_XPO+/-_vs_6M_XPO+/+
Sox2ot	code11000000			Zfp804a	7.22689e-18	-1.59613	0.635	0.901	1.46178e-13	3M_XPO+/-_vs_6M_XPO+/+
Rnf152	code11000000			Lingo2	2.49081e-17	0.815188	1	0.972	5.03817e-13	3M_XPO+/-_vs_6M_XPO+/+
Srsf5	code11000000			Meis2	2.54093e-17	-1.10264	0.601	0.957	5.13953e-13	3M_XPO+/-_vs_6M_XPO+/+
Syne1	code11000000			Grik3	3.28468e-17	-1.41262	0.174	0.603	6.64393e-13	3M_XPO+/-_vs_6M_XPO+/+
Tshz2	code11000000			Auts2	5.58371e-17	0.539422	1	1	1.12942e-12	3M_XPO+/-_vs_6M_XPO+/+
Samd4	code11000000			Sox5	7.90997e-17	-1.33009	0.438	0.816	1.59995e-12	3M_XPO+/-_vs_6M_XPO+/+
Ankfn1	code11000000			Grik1	9.53855e-17	3.37072	0.479	0.071	1.92936e-12	3M_XPO+/-_vs_6M_XPO+/+
Pdzd2	code11000000			A830018L16Rik	2.41262e-16	-0.960057	0.802	0.965	4.88e-12	3M_XPO+/-_vs_6M_XPO+/+
Megf11	code11000000			Dock4	7.47805e-16	0.831229	0.972	0.943	1.51259e-11	3M_XPO+/-_vs_6M_XPO+/+
Fstl4	code11000000			Gm40841	2.1099e-15	1.33798	0.83	0.532	4.2677e-11	3M_XPO+/-_vs_6M_XPO+/+
Malat1	code00001100			Ube3a	2.58182e-15	-0.693805	0.969	0.986	5.22225e-11	3M_XPO+/-_vs_6M_XPO+/+
Pcsk5	code00001100			Me3	7.43606e-15	-0.899063	0.858	0.986	1.50409e-10	3M_XPO+/-_vs_6M_XPO+/+
E130114P18Rik	code00001100			Mgat4c	8.29882e-15	-0.939492	0.865	0.979	1.6786e-10	3M_XPO+/-_vs_6M_XPO+/+
Ust	code00001100			Myo16	1.86878e-14	1.48579	0.767	0.411	3.77999e-10	3M_XPO+/-_vs_6M_XPO+/+
Xkr4	code00001100			Neto1	2.20075e-14	-1.12017	0.757	0.943	4.45145e-10	3M_XPO+/-_vs_6M_XPO+/+
Ahi1	code00001100			Prkg1	2.47092e-14	0.786021	0.997	0.922	4.99792e-10	3M_XPO+/-_vs_6M_XPO+/+
Gria3	code00001100			Tmeff2	1.21539e-13	0.706269	0.993	0.95	2.45838e-09	3M_XPO+/-_vs_6M_XPO+/+
Zfp804a	code00001100			Gm20642	1.29569e-13	-1.88035	0.24	0.56	2.62078e-09	3M_XPO+/-_vs_6M_XPO+/+
Ube3a	code00001100			Dach1	1.97155e-13	2.33446	0.462	0.099	3.98785e-09	3M_XPO+/-_vs_6M_XPO+/+
Me3	code00001100			Sgcd	2.72641e-13	2.0348	0.705	0.397	5.51471e-09	3M_XPO+/-_vs_6M_XPO+/+
Mgat4c	code00001100			Opcml	2.90314e-12	-0.658463	1	1	5.87218e-08	3M_XPO+/-_vs_6M_XPO+/+
Neto1	code00001100			Lrrtm4	3.10123e-12	-0.69385	0.969	1	6.27286e-08	3M_XPO+/-_vs_6M_XPO+/+
Gm20642	code00001100			Plxdc2	3.27949e-12	-1.28191	0.472	0.759	6.63342e-08	3M_XPO+/-_vs_6M_XPO+/+
Lrrtm4	code00001100			Dok6	3.87911e-12	-0.546437	0.986	1	7.84628e-08	3M_XPO+/-_vs_6M_XPO+/+
Dok6	code00001100			Cntnap2	5.86046e-12	0.775807	1	0.979	1.18539e-07	3M_XPO+/-_vs_6M_XPO+/+
Csgalnact1	code00001100			Cacna1e	1.16213e-11	0.466523	1	0.979	2.35065e-07	3M_XPO+/-_vs_6M_XPO+/+
Ccser1	code00001100			Csgalnact1	1.95003e-11	-1.10184	0.417	0.745	3.94433e-07	3M_XPO+/-_vs_6M_XPO+/+
Gapdh	code00001100			Tbc1d1	2.18944e-11	1.55459	0.653	0.34	4.42859e-07	3M_XPO+/-_vs_6M_XPO+/+
Adgrg6	code00001100			Ccser1	3.48266e-11	-0.606939	0.976	1	7.04438e-07	3M_XPO+/-_vs_6M_XPO+/+
Miat	code00001100			Kctd16	9.09169e-11	0.610432	0.972	0.936	1.83898e-06	3M_XPO+/-_vs_6M_XPO+/+
Elmod1	code00001100			Gapdh	1.00657e-10	-1.40234	0.358	0.652	2.03599e-06	3M_XPO+/-_vs_6M_XPO+/+
Gm20275	code00001100			Epb41	1.08855e-10	1.35462	0.653	0.326	2.20181e-06	3M_XPO+/-_vs_6M_XPO+/+
Trim35	code00001100			Ryr3	1.62838e-10	0.689019	0.931	0.759	3.29372e-06	3M_XPO+/-_vs_6M_XPO+/+
Pde4a	code00001100			Trerf1	2.93083e-10	0.610021	0.972	0.929	5.9282e-06	3M_XPO+/-_vs_6M_XPO+/+
Pdgfc	code00001100			Adgrg6	3.15572e-10	-3.54495	0.021	0.191	6.38307e-06	3M_XPO+/-_vs_6M_XPO+/+
Qk	code00001100			Miat	4.03141e-10	-0.875095	0.59	0.851	8.15434e-06	3M_XPO+/-_vs_6M_XPO+/+
Agbl4	code00001100			Arid5b	5.5395e-10	0.94591	0.833	0.66	1.12047e-05	3M_XPO+/-_vs_6M_XPO+/+
Fgfr2	code00001100			Deptor	6.04175e-10	2.13109	0.448	0.149	1.22206e-05	3M_XPO+/-_vs_6M_XPO+/+
mt-Atp6	code00000011			Cers6	1.26842e-09	0.621545	0.958	0.872	2.56564e-05	3M_XPO+/-_vs_6M_XPO+/+
Gpm6a	code00000011			Limch1	1.87658e-09	0.773676	0.927	0.901	3.79575e-05	3M_XPO+/-_vs_6M_XPO+/+
Bmpr1b	code00001110			Elmod1	1.92303e-09	-0.725682	0.736	0.901	3.88972e-05	3M_XPO+/-_vs_6M_XPO+/+
Tenm3	code00001110			Kcnt2	2.09454e-09	-0.952371	0.774	0.901	4.23663e-05	3M_XPO+/-_vs_6M_XPO+/+
Ndst4	code00001110			Gm20275	3.09124e-09	-1.49788	0.247	0.504	6.25266e-05	3M_XPO+/-_vs_6M_XPO+/+
Nfia	code00001110			Trim35	3.91181e-09	-0.761315	0.576	0.851	7.91242e-05	3M_XPO+/-_vs_6M_XPO+/+
Ntm	code00001110			Cntnap5b	5.61596e-09	0.807316	0.854	0.702	0.000113594	3M_XPO+/-_vs_6M_XPO+/+
Cnr1	code00001110			Dnm3	5.99825e-09	0.930288	0.795	0.589	0.000121327	3M_XPO+/-_vs_6M_XPO+/+
Xylt1	code00001110			Plekha5	6.29072e-09	0.473382	0.993	0.993	0.000127242	3M_XPO+/-_vs_6M_XPO+/+
Esrrg	code00001110			Gtf2ird1	7.40698e-09	1.32493	0.649	0.418	0.000149821	3M_XPO+/-_vs_6M_XPO+/+
Etl4	code00001110			Ubash3b	9.599e-09	1.21425	0.681	0.426	0.000194159	3M_XPO+/-_vs_6M_XPO+/+
Grip1	code00001110			Otud7a	1.45126e-08	0.392657	1	0.993	0.000293547	3M_XPO+/-_vs_6M_XPO+/+
Nrg3os	code00001110			Cntn5	1.92722e-08	0.659955	0.965	0.922	0.000389819	3M_XPO+/-_vs_6M_XPO+/+
Meis2	code00001110			Pde4a	1.94926e-08	-0.57537	0.795	0.929	0.000394277	3M_XPO+/-_vs_6M_XPO+/+
Grik3	code00001110			Rbfox3	2.24748e-08	0.467687	0.99	0.972	0.000454597	3M_XPO+/-_vs_6M_XPO+/+
Sox5	code00001110			Pdgfc	2.48058e-08	-1.11566	0.524	0.716	0.000501747	3M_XPO+/-_vs_6M_XPO+/+
A830018L16Rik	code00001110			Dlgap1	5.06139e-08	0.312539	1	1	0.00102377	3M_XPO+/-_vs_6M_XPO+/+
Opcml	code00001110			Sox2ot	6.38023e-08	4.81929	0.278	0.064	0.00129053	3M_XPO+/-_vs_6M_XPO+/+
Plxdc2	code00001110			Rnf152	6.48981e-08	2.36652	0.302	0.071	0.00131269	3M_XPO+/-_vs_6M_XPO+/+
Kcnt2	code00001110			Qk	6.59025e-08	-0.626197	0.562	0.844	0.00133301	3M_XPO+/-_vs_6M_XPO+/+
Ptprd	code11100000			Srsf5	8.5938e-08	0.612594	0.878	0.759	0.00173827	3M_XPO+/-_vs_6M_XPO+/+
Ptprt	code11100000			Nfib	1.6033e-07	-1.07503	0.642	0.745	0.003243	3M_XPO+/-_vs_6M_XPO+/+
Rora	code11100000			Syne1	2.37981e-07	0.417993	0.997	0.993	0.00481364	3M_XPO+/-_vs_6M_XPO+/+
Trpm3	code11100000			Tshz2	3.26654e-07	2.24048	0.236	0.035	0.00660722	3M_XPO+/-_vs_6M_XPO+/+
Tafa2	code11100000			Agbl4	3.58545e-07	-0.389099	0.993	0.986	0.0072523	3M_XPO+/-_vs_6M_XPO+/+
Npas3	code11100000			Samd4	3.98662e-07	1.2504	0.542	0.326	0.00806374	3M_XPO+/-_vs_6M_XPO+/+
Unc13c	code11100000			Ankfn1	4.50214e-07	1.22919	0.319	0.092	0.00910648	3M_XPO+/-_vs_6M_XPO+/+
Epha3	code11100000			Pdzd2	5.18835e-07	1.19441	0.736	0.624	0.0104945	3M_XPO+/-_vs_6M_XPO+/+
Tshz3	code11100000			Fgfr2	9.44156e-07	-0.775332	0.5	0.709	0.0190974	3M_XPO+/-_vs_6M_XPO+/+
Pcdh9	code11100000			Megf11	1.01679e-06	1.79129	0.42	0.206	0.0205667	3M_XPO+/-_vs_6M_XPO+/+
Fam189a1	code11100000			Fstl4	2.15624e-06	0.522507	0.962	0.936	0.0436143	3M_XPO+/-_vs_6M_XPO+/+
Gpr158	code11100000			mt-Atp6	3.41916e-05	-1.66863	0.274	0.447	0.691593	3M_XPO+/-_vs_6M_XPO+/+
Ubash3b	code11110000			Gpm6a	0.0841814	-0.116388	0.997	1	1	3M_XPO+/-_vs_6M_XPO+/+
Nfib	code00001111			Nfib	1.23486e-08	-0.706382	0.673	0.829	0.000249775	6M_XPO+/-_vs_3M_XPO+/+
				mt-Atp6	2.91329e-08	-1.16303	0.212	0.424	0.000589272	6M_XPO+/-_vs_3M_XPO+/+
				Ubash3b	6.48435e-07	0.920374	0.623	0.468	0.0131159	6M_XPO+/-_vs_3M_XPO+/+
				Gpm6a	1.14117e-06	-0.284573	0.997	0.993	0.0230825	6M_XPO+/-_vs_3M_XPO+/+
				Kcnt2	7.89525e-06	-0.473989	0.798	0.896	0.159697	6M_XPO+/-_vs_3M_XPO+/+
				Xkr4	4.40377e-05	0.282263	1	1	0.89075	6M_XPO+/-_vs_3M_XPO+/+
				Cntnap2	4.74724e-05	0.580537	0.983	0.996	0.960225	6M_XPO+/-_vs_3M_XPO+/+
				Malat1	8.21914e-05	0.173067	1	1	1	6M_XPO+/-_vs_3M_XPO+/+
				Inpp4b	8.27711e-05	-0.497849	0.704	0.844	1	6M_XPO+/-_vs_3M_XPO+/+
				Cntn5	0.000155481	0.359115	0.96	0.922	1	6M_XPO+/-_vs_3M_XPO+/+
				Ankfn1	0.000289605	1.86393	0.195	0.093	1	6M_XPO+/-_vs_3M_XPO+/+
				Csgalnact1	0.000423529	-0.479582	0.549	0.673	1	6M_XPO+/-_vs_3M_XPO+/+
				Opcml	0.000610674	-0.229896	1	1	1	6M_XPO+/-_vs_3M_XPO+/+
				Plxdc2	0.000976558	-0.458087	0.549	0.677	1	6M_XPO+/-_vs_3M_XPO+/+
				Grip1	0.00143673	-0.139124	0.636	0.799	1	6M_XPO+/-_vs_3M_XPO+/+
				Cacna1e	0.00223554	-0.135333	1	1	1	6M_XPO+/-_vs_3M_XPO+/+
				Qk	0.00533704	-0.318376	0.673	0.781	1	6M_XPO+/-_vs_3M_XPO+/+
				Prkg1	0.00683494	-0.198006	0.909	0.944	1	6M_XPO+/-_vs_3M_XPO+/+
				Syne1	0.00945228	0.1704	1	0.981	1	6M_XPO+/-_vs_3M_XPO+/+
				Dock4	0.00966001	-0.22551	0.953	0.959	1	6M_XPO+/-_vs_3M_XPO+/+
				Ube3a	0.0177911	0.183477	0.987	0.981	1	6M_XPO+/-_vs_3M_XPO+/+
				Agbl4	0.0210495	-0.122711	0.993	0.993	1	6M_XPO+/-_vs_3M_XPO+/+
				Megf11	0.021081	0.81999	0.313	0.234	1	6M_XPO+/-_vs_3M_XPO+/+
				Epb41	0.0248528	0.497473	0.478	0.394	1	6M_XPO+/-_vs_3M_XPO+/+
				Gtf2ird1	0.0269708	0.458047	0.549	0.48	1	6M_XPO+/-_vs_3M_XPO+/+
				Fstl4	0.0320651	0.204478	0.949	0.959	1	6M_XPO+/-_vs_3M_XPO+/+
				Cacna1c	0.0332096	-0.154117	0.993	0.985	1	6M_XPO+/-_vs_3M_XPO+/+
				Deptor	0.0353648	0.331824	0.323	0.242	1	6M_XPO+/-_vs_3M_XPO+/+
				Dok6	0.036302	-0.139266	0.98	1	1	6M_XPO+/-_vs_3M_XPO+/+
				Sox2ot	0.0435494	1.95192	0.158	0.108	1	6M_XPO+/-_vs_3M_XPO+/+
				Dach1	0.0495309	0.707003	0.242	0.182	1	6M_XPO+/-_vs_3M_XPO+/+
				Rnf152	0.0514336	0.9839	0.168	0.115	1	6M_XPO+/-_vs_3M_XPO+/+
				A830018L16Rik	0.0560501	-0.219156	0.848	0.903	1	6M_XPO+/-_vs_3M_XPO+/+
				Rbfox3	0.0582897	0.187671	0.956	0.967	1	6M_XPO+/-_vs_3M_XPO+/+
				Nwd2	0.0586564	-0.243666	0.798	0.829	1	6M_XPO+/-_vs_3M_XPO+/+
				Dnm3	0.060454	0.238302	0.623	0.569	1	6M_XPO+/-_vs_3M_XPO+/+
				Tenm3	0.0692304	0.131932	0.933	0.911	1	6M_XPO+/-_vs_3M_XPO+/+
				Tshz2	0.0696565	0.296843	0.131	0.082	1	6M_XPO+/-_vs_3M_XPO+/+
				E130114P18Rik	0.0720953	0.559062	0.256	0.197	1	6M_XPO+/-_vs_3M_XPO+/+
				Man1a2	0.0721228	-0.192815	0.744	0.784	1	6M_XPO+/-_vs_3M_XPO+/+
				Pcdh9	0.0730868	-0.136398	0.99	0.996	1	6M_XPO+/-_vs_3M_XPO+/+
				Miat	0.089554	-0.145956	0.65	0.762	1	6M_XPO+/-_vs_3M_XPO+/+
				Gpr158	0.0924305	0.122067	0.997	0.993	1	6M_XPO+/-_vs_3M_XPO+/+
				Meis2	0.105901	-0.10064	0.774	0.814	1	6M_XPO+/-_vs_3M_XPO+/+
				Ust	0.116795	0.408705	0.599	0.565	1	6M_XPO+/-_vs_3M_XPO+/+
				Trerf1	0.118494	-0.0748676	0.939	0.978	1	6M_XPO+/-_vs_3M_XPO+/+
				Ntm	0.119657	0.242673	0.987	0.985	1	6M_XPO+/-_vs_3M_XPO+/+
				Samd4	0.137204	0.469073	0.407	0.361	1	6M_XPO+/-_vs_3M_XPO+/+
				Limch1	0.150258	0.13046	0.892	0.825	1	6M_XPO+/-_vs_3M_XPO+/+
				Unc13c	0.151614	0.824166	0.333	0.294	1	6M_XPO+/-_vs_3M_XPO+/+
				Lingo2	0.155793	0.163179	1	1	1	6M_XPO+/-_vs_3M_XPO+/+
				Ndst4	0.191943	0.258046	0.761	0.743	1	6M_XPO+/-_vs_3M_XPO+/+
				Sox5	0.203575	-0.128951	0.579	0.636	1	6M_XPO+/-_vs_3M_XPO+/+
				Bmpr1b	0.232133	0.513981	0.529	0.535	1	6M_XPO+/-_vs_3M_XPO+/+
				Pdgfc	0.24676	-0.0542181	0.62	0.68	1	6M_XPO+/-_vs_3M_XPO+/+
				Ptprd	0.265255	0.0622441	1	1	1	6M_XPO+/-_vs_3M_XPO+/+
				Ccser1	0.281815	-0.069492	0.993	0.996	1	6M_XPO+/-_vs_3M_XPO+/+
				Gm20642	0.30061	0.2624	0.465	0.431	1	6M_XPO+/-_vs_3M_XPO+/+
				Adgrg6	0.316607	-0.276123	0.108	0.134	1	6M_XPO+/-_vs_3M_XPO+/+
				Ryr3	0.317695	0.139444	0.815	0.84	1	6M_XPO+/-_vs_3M_XPO+/+
				Kcnc2	0.321197	0.0264243	0.613	0.688	1	6M_XPO+/-_vs_3M_XPO+/+
				Gapdh	0.34504	-0.0949621	0.492	0.532	1	6M_XPO+/-_vs_3M_XPO+/+
				Elmod1	0.356325	-0.0403853	0.798	0.825	1	6M_XPO+/-_vs_3M_XPO+/+
				Zfp804a	0.365891	0.109849	0.801	0.77	1	6M_XPO+/-_vs_3M_XPO+/+
				Gm40841	0.393412	0.274632	0.677	0.677	1	6M_XPO+/-_vs_3M_XPO+/+
				Otud7a	0.421394	-0.0477308	0.997	1	1	6M_XPO+/-_vs_3M_XPO+/+
				Etl4	0.426026	-0.0543503	0.886	0.896	1	6M_XPO+/-_vs_3M_XPO+/+
				Sgcd	0.433097	-0.00596528	0.512	0.532	1	6M_XPO+/-_vs_3M_XPO+/+
				Cnr1	0.435094	0.306705	0.525	0.546	1	6M_XPO+/-_vs_3M_XPO+/+
				Grik1	0.439483	-0.405225	0.239	0.264	1	6M_XPO+/-_vs_3M_XPO+/+
				Npas3	0.443502	-0.386544	0.488	0.498	1	6M_XPO+/-_vs_3M_XPO+/+
				Esrrg	0.447852	0.148044	0.468	0.535	1	6M_XPO+/-_vs_3M_XPO+/+
				Ahi1	0.452849	0.0283242	0.983	0.993	1	6M_XPO+/-_vs_3M_XPO+/+
				Grik3	0.461399	-0.112019	0.337	0.357	1	6M_XPO+/-_vs_3M_XPO+/+
				Auts2	0.461865	-0.0148543	1	0.996	1	6M_XPO+/-_vs_3M_XPO+/+
				Arid5b	0.470469	0.00800991	0.667	0.736	1	6M_XPO+/-_vs_3M_XPO+/+
				Cntnap5b	0.486136	0.188466	0.731	0.743	1	6M_XPO+/-_vs_3M_XPO+/+
				Gm20275	0.496887	0.159939	0.461	0.442	1	6M_XPO+/-_vs_3M_XPO+/+
				Mgat4c	0.527539	-0.0651306	0.949	0.959	1	6M_XPO+/-_vs_3M_XPO+/+
				Pcsk5	0.562719	0.272181	0.566	0.625	1	6M_XPO+/-_vs_3M_XPO+/+
				Tbc1d1	0.563641	0.109909	0.451	0.428	1	6M_XPO+/-_vs_3M_XPO+/+
				Dlgap1	0.565723	0.0104415	1	1	1	6M_XPO+/-_vs_3M_XPO+/+
				Neto1	0.57955	0.0469897	0.825	0.855	1	6M_XPO+/-_vs_3M_XPO+/+
				Plekha5	0.587265	0.0256254	0.99	0.993	1	6M_XPO+/-_vs_3M_XPO+/+
				Ptprt	0.595527	0.0350031	0.936	0.944	1	6M_XPO+/-_vs_3M_XPO+/+
				Kctd16	0.597577	-0.0259611	0.973	0.981	1	6M_XPO+/-_vs_3M_XPO+/+
				Tshz3	0.604404	0.0270682	0.475	0.535	1	6M_XPO+/-_vs_3M_XPO+/+
				Trim35	0.620896	-0.010219	0.724	0.762	1	6M_XPO+/-_vs_3M_XPO+/+
				Pde4a	0.659749	-0.0244062	0.896	0.911	1	6M_XPO+/-_vs_3M_XPO+/+
				Fgfr2	0.737538	0.0740657	0.677	0.677	1	6M_XPO+/-_vs_3M_XPO+/+
				Rora	0.738286	0.311643	0.818	0.896	1	6M_XPO+/-_vs_3M_XPO+/+
				Cpne4	0.743561	0.150371	0.542	0.584	1	6M_XPO+/-_vs_3M_XPO+/+
				Cers6	0.755366	0.0226862	0.899	0.918	1	6M_XPO+/-_vs_3M_XPO+/+
				Srsf5	0.758515	-0.0925836	0.768	0.729	1	6M_XPO+/-_vs_3M_XPO+/+
				Pdzd2	0.778078	0.119592	0.562	0.61	1	6M_XPO+/-_vs_3M_XPO+/+
				Gria3	0.838003	0.0936538	0.966	0.974	1	6M_XPO+/-_vs_3M_XPO+/+
				Tafa2	0.848808	0.00100595	0.896	0.862	1	6M_XPO+/-_vs_3M_XPO+/+
				Xylt1	0.870624	0.0888135	0.872	0.885	1	6M_XPO+/-_vs_3M_XPO+/+
				Me3	0.877638	0.0137392	0.929	0.955	1	6M_XPO+/-_vs_3M_XPO+/+
				Epha3	0.880665	0.0871865	0.727	0.799	1	6M_XPO+/-_vs_3M_XPO+/+
				Lrrtm4	0.905152	0.0318044	0.99	0.993	1	6M_XPO+/-_vs_3M_XPO+/+
				Tmeff2	0.952289	-0.0149972	0.97	0.959	1	6M_XPO+/-_vs_3M_XPO+/+
				Trpm3	0.953794	0.0976533	0.724	0.766	1	6M_XPO+/-_vs_3M_XPO+/+
				Nrg3os	0.975794	0.0540588	0.586	0.591	1	6M_XPO+/-_vs_3M_XPO+/+
				Nfia	0.990906	0.143625	0.596	0.639	1	6M_XPO+/-_vs_3M_XPO+/+
				Myo16	0.994177	0.367628	0.529	0.595	1	6M_XPO+/-_vs_3M_XPO+/+
				Fam189a1	0.997316	-0.0137154	0.902	0.896	1	6M_XPO+/-_vs_3M_XPO+/+
				Malat1	2.97509e-24	-0.465235	1	1	6.01771e-20	3M_XPO+/-_vs_3M_XPO+/+
				Unc13c	5.60287e-19	2.08767	0.639	0.294	1.13329e-14	3M_XPO+/-_vs_3M_XPO+/+
				Rora	5.89906e-19	0.940999	0.979	0.896	1.1932e-14	3M_XPO+/-_vs_3M_XPO+/+
				Bmpr1b	2.32129e-18	-1.95247	0.194	0.535	4.69527e-14	3M_XPO+/-_vs_3M_XPO+/+
				Ptprd	4.61577e-16	0.557909	1	1	9.33632e-12	3M_XPO+/-_vs_3M_XPO+/+
				Cntnap2	3.165e-14	0.766396	1	0.996	6.40184e-10	3M_XPO+/-_vs_3M_XPO+/+
				Gpr158	4.32302e-14	0.50509	0.997	0.993	8.74418e-10	3M_XPO+/-_vs_3M_XPO+/+
				Tafa2	5.9389e-14	0.732549	0.931	0.862	1.20126e-09	3M_XPO+/-_vs_3M_XPO+/+
				Trpm3	7.007e-14	0.900149	0.934	0.766	1.41731e-09	3M_XPO+/-_vs_3M_XPO+/+
				Dach1	8.47161e-13	1.56803	0.462	0.182	1.71355e-08	3M_XPO+/-_vs_3M_XPO+/+
				Cers6	3.8622e-12	0.592307	0.958	0.918	7.81207e-08	3M_XPO+/-_vs_3M_XPO+/+
				Lingo2	7.62503e-12	0.470225	1	1	1.54231e-07	3M_XPO+/-_vs_3M_XPO+/+
				Ptprt	1.61357e-11	0.478113	0.997	0.944	3.26376e-07	3M_XPO+/-_vs_3M_XPO+/+
				Tshz3	1.67908e-11	0.939672	0.743	0.535	3.39628e-07	3M_XPO+/-_vs_3M_XPO+/+
				Ndst4	2.02569e-11	-1.16364	0.583	0.743	4.09737e-07	3M_XPO+/-_vs_3M_XPO+/+
				Nwd2	2.60934e-11	0.769509	0.951	0.829	5.2779e-07	3M_XPO+/-_vs_3M_XPO+/+
				Epb41	3.21374e-11	1.10641	0.653	0.394	6.50043e-07	3M_XPO+/-_vs_3M_XPO+/+
				Cpne4	3.36098e-11	0.912426	0.799	0.584	6.79826e-07	3M_XPO+/-_vs_3M_XPO+/+
				Csgalnact1	3.82357e-11	-1.0351	0.417	0.673	7.73393e-07	3M_XPO+/-_vs_3M_XPO+/+
				Ankfn1	6.08512e-11	2.13362	0.319	0.093	1.23084e-06	3M_XPO+/-_vs_3M_XPO+/+
				Epha3	1.5509e-10	0.55524	0.934	0.799	3.137e-06	3M_XPO+/-_vs_3M_XPO+/+
				Gm40841	1.67997e-10	0.798141	0.83	0.677	3.39807e-06	3M_XPO+/-_vs_3M_XPO+/+
				Xylt1	1.77019e-10	-0.776801	0.747	0.885	3.58056e-06	3M_XPO+/-_vs_3M_XPO+/+
				Qk	1.78314e-10	-0.800858	0.562	0.781	3.60676e-06	3M_XPO+/-_vs_3M_XPO+/+
				Rbfox3	2.82767e-10	0.447487	0.99	0.967	5.71953e-06	3M_XPO+/-_vs_3M_XPO+/+
				Npas3	5.37303e-10	0.77374	0.743	0.498	1.0868e-05	3M_XPO+/-_vs_3M_XPO+/+
				Arid5b	5.70057e-10	0.734627	0.833	0.736	1.15305e-05	3M_XPO+/-_vs_3M_XPO+/+
				Ust	8.1641e-10	-1.10278	0.333	0.565	1.65135e-05	3M_XPO+/-_vs_3M_XPO+/+
				Nfib	1.05278e-09	-0.812573	0.642	0.829	2.12947e-05	3M_XPO+/-_vs_3M_XPO+/+
				Man1a2	1.39634e-09	0.61255	0.906	0.784	2.82438e-05	3M_XPO+/-_vs_3M_XPO+/+
				Dlgap1	1.58802e-09	0.277285	1	1	3.21208e-05	3M_XPO+/-_vs_3M_XPO+/+
				Pcsk5	2.77467e-09	-0.926099	0.382	0.625	5.61232e-05	3M_XPO+/-_vs_3M_XPO+/+
				Me3	3.0144e-09	-0.593316	0.858	0.955	6.09722e-05	3M_XPO+/-_vs_3M_XPO+/+
				Mgat4c	3.55703e-09	-0.659855	0.865	0.959	7.19481e-05	3M_XPO+/-_vs_3M_XPO+/+
				Ahi1	5.17887e-09	-0.423221	0.972	0.993	0.000104753	3M_XPO+/-_vs_3M_XPO+/+
				Nfia	5.35279e-09	-0.867548	0.41	0.639	0.000108271	3M_XPO+/-_vs_3M_XPO+/+
				Cacna1c	5.87208e-09	0.347781	0.997	0.985	0.000118775	3M_XPO+/-_vs_3M_XPO+/+
				Meis2	6.3019e-09	-0.606764	0.601	0.814	0.000127469	3M_XPO+/-_vs_3M_XPO+/+
				Ubash3b	6.49282e-09	0.867528	0.681	0.468	0.00013133	3M_XPO+/-_vs_3M_XPO+/+
				Dnm3	7.09011e-09	0.607559	0.795	0.569	0.000143412	3M_XPO+/-_vs_3M_XPO+/+
				Cntn5	8.11871e-09	0.529696	0.965	0.922	0.000164217	3M_XPO+/-_vs_3M_XPO+/+
				E130114P18Rik	1.05434e-08	-2.42039	0.042	0.197	0.000213261	3M_XPO+/-_vs_3M_XPO+/+
				Grip1	1.14493e-08	-0.699398	0.618	0.799	0.000231585	3M_XPO+/-_vs_3M_XPO+/+
				Myo16	1.65115e-08	0.777243	0.767	0.595	0.000333978	3M_XPO+/-_vs_3M_XPO+/+
				Tenm3	2.01073e-08	-0.551343	0.837	0.911	0.000406711	3M_XPO+/-_vs_3M_XPO+/+
				Fam189a1	2.57621e-08	0.445433	0.99	0.896	0.000521091	3M_XPO+/-_vs_3M_XPO+/+
				Zfp804a	3.29496e-08	-0.912288	0.635	0.77	0.000666471	3M_XPO+/-_vs_3M_XPO+/+
				Sox2ot	3.59196e-08	2.99632	0.278	0.108	0.000726545	3M_XPO+/-_vs_3M_XPO+/+
				Plxdc2	4.45423e-08	-0.825697	0.472	0.677	0.000900958	3M_XPO+/-_vs_3M_XPO+/+
				Esrrg	4.5358e-08	-1.09234	0.309	0.535	0.000917457	3M_XPO+/-_vs_3M_XPO+/+
				Rnf152	4.69556e-08	1.59061	0.302	0.115	0.000949771	3M_XPO+/-_vs_3M_XPO+/+
				Opcml	6.74478e-08	-0.415475	1	1	0.00136427	3M_XPO+/-_vs_3M_XPO+/+
				Gtf2ird1	7.3917e-08	0.90454	0.649	0.48	0.00149512	3M_XPO+/-_vs_3M_XPO+/+
				Pde4a	7.46136e-08	-0.458666	0.795	0.911	0.00150921	3M_XPO+/-_vs_3M_XPO+/+
				Tmeff2	7.71687e-08	0.394254	0.993	0.959	0.00156089	3M_XPO+/-_vs_3M_XPO+/+
				Xkr4	8.13376e-08	-0.369796	1	1	0.00164522	3M_XPO+/-_vs_3M_XPO+/+
				Gm20275	9.18138e-08	-1.14232	0.247	0.442	0.00185712	3M_XPO+/-_vs_3M_XPO+/+
				Lrrtm4	1.4076e-07	-0.406133	0.969	0.993	0.00284716	3M_XPO+/-_vs_3M_XPO+/+
				Dock4	1.43401e-07	0.389165	0.972	0.959	0.00290057	3M_XPO+/-_vs_3M_XPO+/+
				Kcnt2	1.65108e-07	-0.592862	0.774	0.896	0.00333963	3M_XPO+/-_vs_3M_XPO+/+
				Agbl4	1.65779e-07	-0.323853	0.993	0.993	0.0033532	3M_XPO+/-_vs_3M_XPO+/+
				Grik1	1.73795e-07	0.829815	0.479	0.264	0.00351536	3M_XPO+/-_vs_3M_XPO+/+
				Sgcd	1.84702e-07	1.00436	0.705	0.532	0.00373597	3M_XPO+/-_vs_3M_XPO+/+
				Tbc1d1	1.85587e-07	0.779908	0.653	0.428	0.00375386	3M_XPO+/-_vs_3M_XPO+/+
				Dok6	2.21499e-07	-0.37253	0.986	1	0.00448026	3M_XPO+/-_vs_3M_XPO+/+
				Limch1	2.56705e-07	0.50841	0.927	0.825	0.00519237	3M_XPO+/-_vs_3M_XPO+/+
				Nrg3os	2.66718e-07	-0.777675	0.385	0.591	0.00539491	3M_XPO+/-_vs_3M_XPO+/+
				Deptor	2.68941e-07	1.04414	0.448	0.242	0.00543987	3M_XPO+/-_vs_3M_XPO+/+
				Prkg1	2.74983e-07	0.423385	0.997	0.944	0.00556209	3M_XPO+/-_vs_3M_XPO+/+
				Ntm	3.27143e-07	-0.553346	0.969	0.985	0.00661712	3M_XPO+/-_vs_3M_XPO+/+
				Adgrg6	3.64481e-07	-2.96353	0.021	0.134	0.00737235	3M_XPO+/-_vs_3M_XPO+/+
				Gria3	3.97744e-07	-0.486581	0.965	0.974	0.00804516	3M_XPO+/-_vs_3M_XPO+/+
				Trim35	4.02369e-07	-0.590316	0.576	0.762	0.00813872	3M_XPO+/-_vs_3M_XPO+/+
				Megf11	4.19093e-07	1.26682	0.42	0.234	0.00847699	3M_XPO+/-_vs_3M_XPO+/+
				Pdzd2	4.89696e-07	0.869594	0.736	0.61	0.00990508	3M_XPO+/-_vs_3M_XPO+/+
				Inpp4b	5.66054e-07	0.358617	0.938	0.844	0.0114496	3M_XPO+/-_vs_3M_XPO+/+
				Plekha5	5.88461e-07	0.309318	0.993	0.993	0.0119028	3M_XPO+/-_vs_3M_XPO+/+
				Pdgfc	5.99571e-07	-0.7932	0.524	0.68	0.0121275	3M_XPO+/-_vs_3M_XPO+/+
				Elmod1	6.11277e-07	-0.567948	0.736	0.825	0.0123643	3M_XPO+/-_vs_3M_XPO+/+
				Cntnap5b	6.61652e-07	0.620452	0.854	0.743	0.0133832	3M_XPO+/-_vs_3M_XPO+/+
				Gm20642	7.46329e-07	-0.968066	0.24	0.431	0.015096	3M_XPO+/-_vs_3M_XPO+/+
				Trerf1	8.05839e-07	0.375706	0.972	0.978	0.0162997	3M_XPO+/-_vs_3M_XPO+/+
				Ccser1	8.35984e-07	-0.367102	0.976	0.996	0.0169094	3M_XPO+/-_vs_3M_XPO+/+
				Kcnc2	8.72088e-07	0.53025	0.84	0.688	0.0176397	3M_XPO+/-_vs_3M_XPO+/+
				A830018L16Rik	8.94503e-07	-0.406304	0.802	0.903	0.0180931	3M_XPO+/-_vs_3M_XPO+/+
				Auts2	9.35264e-07	0.257527	1	0.996	0.0189176	3M_XPO+/-_vs_3M_XPO+/+
				Fstl4	9.64589e-07	0.42669	0.962	0.959	0.0195107	3M_XPO+/-_vs_3M_XPO+/+
				Cacna1e	9.73743e-07	0.266201	1	1	0.0196959	3M_XPO+/-_vs_3M_XPO+/+
				Neto1	1.0179e-06	-0.563898	0.757	0.855	0.0205891	3M_XPO+/-_vs_3M_XPO+/+
				Kctd16	1.04446e-06	0.344562	0.972	0.981	0.0211263	3M_XPO+/-_vs_3M_XPO+/+
				Samd4	1.24079e-06	0.869425	0.542	0.361	0.0250974	3M_XPO+/-_vs_3M_XPO+/+
				Syne1	1.27385e-06	0.337695	0.997	0.981	0.0257662	3M_XPO+/-_vs_3M_XPO+/+
				Otud7a	1.31686e-06	0.267691	1	1	0.0266362	3M_XPO+/-_vs_3M_XPO+/+
				Tshz2	1.32681e-06	1.25301	0.236	0.082	0.0268374	3M_XPO+/-_vs_3M_XPO+/+
				Sox5	1.44227e-06	-0.586337	0.438	0.636	0.0291729	3M_XPO+/-_vs_3M_XPO+/+
				Miat	1.46001e-06	-0.540584	0.59	0.762	0.0295316	3M_XPO+/-_vs_3M_XPO+/+
				Grik3	1.46275e-06	-0.962579	0.174	0.357	0.029587	3M_XPO+/-_vs_3M_XPO+/+
				Etl4	1.4917e-06	-0.741368	0.809	0.896	0.0301726	3M_XPO+/-_vs_3M_XPO+/+
				Ryr3	1.59997e-06	0.393556	0.931	0.84	0.0323625	3M_XPO+/-_vs_3M_XPO+/+
				Srsf5	1.64246e-06	0.427322	0.878	0.729	0.033222	3M_XPO+/-_vs_3M_XPO+/+
				Pcdh9	1.68919e-06	0.286649	1	0.996	0.0341672	3M_XPO+/-_vs_3M_XPO+/+
				Ube3a	1.95729e-06	-0.298057	0.969	0.981	0.0395902	3M_XPO+/-_vs_3M_XPO+/+
				Gapdh	1.9906e-06	-0.899743	0.358	0.532	0.0402638	3M_XPO+/-_vs_3M_XPO+/+
				Cnr1	2.38288e-06	-1.03669	0.396	0.546	0.0481985	3M_XPO+/-_vs_3M_XPO+/+
				Fgfr2	2.4377e-06	-0.58198	0.5	0.677	0.0493073	3M_XPO+/-_vs_3M_XPO+/+
				mt-Atp6	1.90694e-05	-1.31419	0.274	0.424	0.385717	3M_XPO+/-_vs_3M_XPO+/+
				Gpm6a	0.250614	-0.0698689	0.997	0.993	1	3M_XPO+/-_vs_3M_XPO+/+
				Tenm3	6.83635e-18	-0.982816	0.933	0.993	1.38279e-13	6M_XPO+/-_vs_6M_XPO+/+
				Ptprt	3.25337e-17	1.15842	0.936	0.702	6.58059e-13	6M_XPO+/-_vs_6M_XPO+/+
				Grip1	3.30921e-12	-0.855789	0.636	0.872	6.69353e-08	6M_XPO+/-_vs_6M_XPO+/+
				Nfia	2.22837e-11	-0.773809	0.596	0.922	4.50732e-07	6M_XPO+/-_vs_6M_XPO+/+
				Npas3	3.70817e-11	2.50484	0.488	0.177	7.50052e-07	6M_XPO+/-_vs_6M_XPO+/+
				Ptprd	4.75907e-11	0.887202	1	1	9.62616e-07	6M_XPO+/-_vs_6M_XPO+/+
				Etl4	6.81994e-11	-0.86133	0.886	0.943	1.37947e-06	6M_XPO+/-_vs_6M_XPO+/+
				Bmpr1b	1.44763e-10	-0.827805	0.529	0.83	2.92812e-06	6M_XPO+/-_vs_6M_XPO+/+
				Epha3	3.53014e-10	0.956082	0.727	0.426	7.14041e-06	6M_XPO+/-_vs_6M_XPO+/+
				A830018L16Rik	4.45466e-10	-0.77291	0.848	0.965	9.01044e-06	6M_XPO+/-_vs_6M_XPO+/+
				Trpm3	9.74216e-10	1.40239	0.724	0.489	1.97055e-05	6M_XPO+/-_vs_6M_XPO+/+
				Rora	1.01734e-09	1.34087	0.818	0.624	2.05777e-05	6M_XPO+/-_vs_6M_XPO+/+
				Unc13c	2.53467e-09	3.90043	0.333	0.078	5.12687e-05	6M_XPO+/-_vs_6M_XPO+/+
				Tafa2	2.82146e-09	1.20439	0.896	0.801	5.70696e-05	6M_XPO+/-_vs_6M_XPO+/+
				Cnr1	5.47457e-09	-0.725343	0.525	0.816	0.000110734	6M_XPO+/-_vs_6M_XPO+/+
				Tshz3	7.36372e-09	1.63948	0.475	0.191	0.000148946	6M_XPO+/-_vs_6M_XPO+/+
				Sox5	7.40935e-09	-0.872701	0.579	0.816	0.000149869	6M_XPO+/-_vs_6M_XPO+/+
				Fam189a1	1.07835e-08	0.677007	0.902	0.752	0.000218118	6M_XPO+/-_vs_6M_XPO+/+
				Ndst4	1.2722e-08	-0.6606	0.761	0.957	0.000257329	6M_XPO+/-_vs_6M_XPO+/+
				Ntm	1.58358e-08	-0.547046	0.987	0.979	0.000320312	6M_XPO+/-_vs_6M_XPO+/+
				Esrrg	1.63497e-08	-0.826213	0.468	0.759	0.000330705	6M_XPO+/-_vs_6M_XPO+/+
				Opcml	2.53188e-08	-0.472884	1	1	0.000512123	6M_XPO+/-_vs_6M_XPO+/+
				Kcnt2	6.39927e-08	-0.833497	0.798	0.901	0.00129438	6M_XPO+/-_vs_6M_XPO+/+
				Meis2	1.05026e-07	-0.59652	0.774	0.957	0.00212437	6M_XPO+/-_vs_6M_XPO+/+
				Plxdc2	1.29311e-07	-0.914303	0.549	0.759	0.00261557	6M_XPO+/-_vs_6M_XPO+/+
				Xylt1	1.29469e-07	-0.539338	0.872	0.957	0.00261878	6M_XPO+/-_vs_6M_XPO+/+
				Nrg3os	1.34574e-07	-0.801749	0.586	0.78	0.00272203	6M_XPO+/-_vs_6M_XPO+/+
				mt-Atp6	1.41648e-07	-1.51748	0.212	0.447	0.00286512	6M_XPO+/-_vs_6M_XPO+/+
				Gpr158	2.74916e-07	0.429971	0.997	0.993	0.00556072	6M_XPO+/-_vs_6M_XPO+/+
				Ubash3b	4.94915e-07	1.26709	0.623	0.426	0.0100106	6M_XPO+/-_vs_6M_XPO+/+
				Grik3	9.10579e-07	-0.562061	0.337	0.603	0.0184183	6M_XPO+/-_vs_6M_XPO+/+
				Pcdh9	9.49646e-07	0.558984	0.99	0.972	0.0192085	6M_XPO+/-_vs_6M_XPO+/+
				Nfib	1.49578e-06	-0.968834	0.673	0.745	0.0302552	6M_XPO+/-_vs_6M_XPO+/+
				Gpm6a	2.06038e-06	-0.331091	0.997	1	0.0416753	6M_XPO+/-_vs_6M_XPO+/+
				Cpne4	2.83008e-06	0.98673	0.542	0.298	0.0572441	6M_XPO+/-_vs_6M_XPO+/+
				Lingo2	5.11807e-06	0.508142	1	0.972	0.103523	6M_XPO+/-_vs_6M_XPO+/+
				Cntnap2	5.22292e-06	0.589948	0.983	0.979	0.105644	6M_XPO+/-_vs_6M_XPO+/+
				Ahi1	6.33265e-06	-0.348998	0.983	1	0.12809	6M_XPO+/-_vs_6M_XPO+/+
				Pcsk5	7.30926e-06	-0.529532	0.566	0.858	0.147844	6M_XPO+/-_vs_6M_XPO+/+
				Gria3	1.21466e-05	-0.421914	0.966	0.979	0.24569	6M_XPO+/-_vs_6M_XPO+/+
				Kcnc2	1.38988e-05	1.08873	0.613	0.418	0.28113	6M_XPO+/-_vs_6M_XPO+/+
				Grik1	1.80404e-05	2.13569	0.239	0.071	0.364904	6M_XPO+/-_vs_6M_XPO+/+
				Neto1	2.2099e-05	-0.509283	0.825	0.943	0.446996	6M_XPO+/-_vs_6M_XPO+/+
				Dok6	2.77985e-05	-0.313173	0.98	1	0.562281	6M_XPO+/-_vs_6M_XPO+/+
				Cntn5	4.13783e-05	0.489373	0.96	0.922	0.836959	6M_XPO+/-_vs_6M_XPO+/+
				Csgalnact1	4.94649e-05	-0.546317	0.549	0.745	1	6M_XPO+/-_vs_6M_XPO+/+
				Nwd2	5.90998e-05	0.615414	0.798	0.709	1	6M_XPO+/-_vs_6M_XPO+/+
				E130114P18Rik	7.13406e-05	-0.858276	0.256	0.433	1	6M_XPO+/-_vs_6M_XPO+/+
				Deptor	8.44522e-05	1.41877	0.323	0.149	1	6M_XPO+/-_vs_6M_XPO+/+
				Inpp4b	0.000125683	0.76025	0.704	0.574	1	6M_XPO+/-_vs_6M_XPO+/+
				Gm40841	0.000130273	0.814473	0.677	0.532	1	6M_XPO+/-_vs_6M_XPO+/+
				Ust	0.000178625	-0.425207	0.599	0.773	1	6M_XPO+/-_vs_6M_XPO+/+
				Cacna1c	0.000196382	0.284375	0.993	1	1	6M_XPO+/-_vs_6M_XPO+/+
				Miat	0.000219381	-0.480467	0.65	0.851	1	6M_XPO+/-_vs_6M_XPO+/+
				Dach1	0.000316089	1.47344	0.242	0.099	1	6M_XPO+/-_vs_6M_XPO+/+
				Ccser1	0.000444538	-0.30933	0.993	1	1	6M_XPO+/-_vs_6M_XPO+/+
				Malat1	0.000463218	-0.182991	1	1	1	6M_XPO+/-_vs_6M_XPO+/+
				Mgat4c	0.000491577	-0.344768	0.949	0.979	1	6M_XPO+/-_vs_6M_XPO+/+
				Ryr3	0.000866387	0.434907	0.815	0.759	1	6M_XPO+/-_vs_6M_XPO+/+
				Zfp804a	0.00104493	-0.573994	0.801	0.901	1	6M_XPO+/-_vs_6M_XPO+/+
				Gapdh	0.00105131	-0.597561	0.492	0.652	1	6M_XPO+/-_vs_6M_XPO+/+
				Gtf2ird1	0.00107529	0.878438	0.549	0.418	1	6M_XPO+/-_vs_6M_XPO+/+
				Auts2	0.00110214	0.267041	1	1	1	6M_XPO+/-_vs_6M_XPO+/+
				Syne1	0.00111466	0.250698	1	0.993	1	6M_XPO+/-_vs_6M_XPO+/+
				Myo16	0.00127852	1.07617	0.529	0.411	1	6M_XPO+/-_vs_6M_XPO+/+
				Me3	0.00189268	-0.292008	0.929	0.986	1	6M_XPO+/-_vs_6M_XPO+/+
				Tshz2	0.00218471	1.28431	0.131	0.035	1	6M_XPO+/-_vs_6M_XPO+/+
				Epb41	0.00223348	0.745683	0.478	0.326	1	6M_XPO+/-_vs_6M_XPO+/+
				Xkr4	0.00244454	-0.232294	1	1	1	6M_XPO+/-_vs_6M_XPO+/+
				Sox2ot	0.0030674	3.7749	0.158	0.064	1	6M_XPO+/-_vs_6M_XPO+/+
				Tmeff2	0.0040183	0.297017	0.97	0.95	1	6M_XPO+/-_vs_6M_XPO+/+
				Rnf152	0.00430386	1.75981	0.168	0.071	1	6M_XPO+/-_vs_6M_XPO+/+
				Man1a2	0.00433983	0.500545	0.744	0.645	1	6M_XPO+/-_vs_6M_XPO+/+
				Gm20642	0.00439537	-0.649882	0.465	0.56	1	6M_XPO+/-_vs_6M_XPO+/+
				Tbc1d1	0.00449734	0.88459	0.451	0.34	1	6M_XPO+/-_vs_6M_XPO+/+
				Lrrtm4	0.00529274	-0.255913	0.99	1	1	6M_XPO+/-_vs_6M_XPO+/+
				Ankfn1	0.00541424	0.959502	0.195	0.092	1	6M_XPO+/-_vs_6M_XPO+/+
				Megf11	0.00723988	1.34446	0.313	0.206	1	6M_XPO+/-_vs_6M_XPO+/+
				Agbl4	0.00749363	-0.187957	0.993	0.986	1	6M_XPO+/-_vs_6M_XPO+/+
				Sgcd	0.00752711	1.02448	0.512	0.397	1	6M_XPO+/-_vs_6M_XPO+/+
				Ube3a	0.00823649	-0.212271	0.987	0.986	1	6M_XPO+/-_vs_6M_XPO+/+
				Adgrg6	0.0120338	-0.857537	0.108	0.191	1	6M_XPO+/-_vs_6M_XPO+/+
				Pdgfc	0.0130333	-0.376677	0.62	0.716	1	6M_XPO+/-_vs_6M_XPO+/+
				Kctd16	0.0138347	0.239909	0.973	0.936	1	6M_XPO+/-_vs_6M_XPO+/+
				Elmod1	0.0150458	-0.19812	0.798	0.901	1	6M_XPO+/-_vs_6M_XPO+/+
				Fstl4	0.0159794	0.300294	0.949	0.936	1	6M_XPO+/-_vs_6M_XPO+/+
				Limch1	0.0175302	0.395726	0.892	0.901	1	6M_XPO+/-_vs_6M_XPO+/+
				Cntnap5b	0.0192724	0.37533	0.731	0.702	1	6M_XPO+/-_vs_6M_XPO+/+
				Plekha5	0.0195803	0.189689	0.99	0.993	1	6M_XPO+/-_vs_6M_XPO+/+
				Dnm3	0.022254	0.561031	0.623	0.589	1	6M_XPO+/-_vs_6M_XPO+/+
				Samd4	0.0232533	0.850045	0.407	0.326	1	6M_XPO+/-_vs_6M_XPO+/+
				Qk	0.0407264	-0.143715	0.673	0.844	1	6M_XPO+/-_vs_6M_XPO+/+
				Trim35	0.0482318	-0.181219	0.724	0.851	1	6M_XPO+/-_vs_6M_XPO+/+
				Rbfox3	0.0609294	0.207871	0.956	0.972	1	6M_XPO+/-_vs_6M_XPO+/+
				Dock4	0.0631733	0.216554	0.953	0.943	1	6M_XPO+/-_vs_6M_XPO+/+
				Pde4a	0.117749	-0.14111	0.896	0.929	1	6M_XPO+/-_vs_6M_XPO+/+
				Trerf1	0.218161	0.159448	0.939	0.929	1	6M_XPO+/-_vs_6M_XPO+/+
				Prkg1	0.256494	0.16463	0.909	0.922	1	6M_XPO+/-_vs_6M_XPO+/+
				Gm20275	0.353576	-0.195622	0.461	0.504	1	6M_XPO+/-_vs_6M_XPO+/+
				Fgfr2	0.369156	-0.119286	0.677	0.709	1	6M_XPO+/-_vs_6M_XPO+/+
				Otud7a	0.369461	0.0772353	0.997	0.993	1	6M_XPO+/-_vs_6M_XPO+/+
				Srsf5	0.405485	0.092689	0.768	0.759	1	6M_XPO+/-_vs_6M_XPO+/+
				Arid5b	0.431974	0.219294	0.667	0.66	1	6M_XPO+/-_vs_6M_XPO+/+
				Dlgap1	0.441366	0.0456953	1	1	1	6M_XPO+/-_vs_6M_XPO+/+
				Cacna1e	0.56425	0.0649888	1	0.979	1	6M_XPO+/-_vs_6M_XPO+/+
				Cers6	0.669874	0.0519242	0.899	0.872	1	6M_XPO+/-_vs_6M_XPO+/+
				Pdzd2	0.697317	0.444411	0.562	0.624	1	6M_XPO+/-_vs_6M_XPO+/+
