# Supplementary material for: Schizophrenia-related Xpo7 haploinsufficiency leads to behavioral and nuclear transport pathologies
Source: EMBO Rep. 2025 Jan 7;26(4):948–81. doi: 10.1038/s44319-024-00362-9 (PMC11850608; doi:10.1038/s44319-024-00362-9)
Supplement: Supplementary file 7 — Source data Fig. 5 [file 44319_2024_362_MOESM7_ESM.zip › source data for Fig 5A.xlsx]

## Sheet: Sheet1
L2/3			Gene	p_val	avg_log2FC	pct.1	pct.2	p_val_adj	comarison
Gene	Code		Ube3a	1.51954e-48	-0.690244	0.968	0.997	3.07357e-44	3M_XPO+/-_vs_6M_XPO+/+
Fam155a	code11000000		Cck	2.53744e-38	-1.01006	0.67	0.858	5.13248e-34	3M_XPO+/-_vs_6M_XPO+/+
Pde2a	code11000000		Atp6v0b	5.19195e-32	-0.614651	0.878	0.95	1.05018e-27	3M_XPO+/-_vs_6M_XPO+/+
Cdk9	code11000000		Calm1	2.08639e-31	-0.724132	0.838	0.927	4.22014e-27	3M_XPO+/-_vs_6M_XPO+/+
Sfpq	code11000000		Gm20642	3.34288e-30	-1.43206	0.26	0.538	6.76164e-26	3M_XPO+/-_vs_6M_XPO+/+
Fbn2	code11000000		Gm20275	2.134e-29	-1.33435	0.278	0.557	4.31644e-25	3M_XPO+/-_vs_6M_XPO+/+
Fkbp5	code11000000		Ubb	3.37886e-26	-1.12184	0.444	0.663	6.83443e-22	3M_XPO+/-_vs_6M_XPO+/+
Slit1	code11000000		Fth1	3.38915e-26	-1.14449	0.351	0.612	6.85523e-22	3M_XPO+/-_vs_6M_XPO+/+
Col25a1	code11000000		Rtn1	1.97536e-24	-0.418384	0.986	0.997	3.99556e-20	3M_XPO+/-_vs_6M_XPO+/+
Bmpr1b	code11000000		Gabra2	1.68012e-23	0.522807	0.985	0.967	3.39838e-19	3M_XPO+/-_vs_6M_XPO+/+
Hap1	code11000000		Nrg3os	8.44363e-22	-0.98546	0.448	0.661	1.70789e-17	3M_XPO+/-_vs_6M_XPO+/+
Magi3	code11000000		Trim35	3.51119e-20	-0.739605	0.569	0.763	7.10208e-16	3M_XPO+/-_vs_6M_XPO+/+
Dapk1	code11000000		Gm12027	1.38928e-19	-2.28482	0.038	0.193	2.8101e-15	3M_XPO+/-_vs_6M_XPO+/+
Zfhx4	code11000000		Gm48678	4.38848e-19	-1.3072	0.183	0.393	8.87658e-15	3M_XPO+/-_vs_6M_XPO+/+
Enpp2	code11000000		Fam155a	1.77968e-18	0.313407	1	1	3.59976e-14	3M_XPO+/-_vs_6M_XPO+/+
Tbc1d8	code11000000		Pde2a	3.12034e-17	0.527214	0.89	0.777	6.31152e-13	3M_XPO+/-_vs_6M_XPO+/+
Lpp	code11000000		Cdk9	7.37858e-17	0.678311	0.657	0.457	1.49247e-12	3M_XPO+/-_vs_6M_XPO+/+
Galnt16	code11000000		Tenm2	4.57856e-16	-0.487966	0.978	0.998	9.26105e-12	3M_XPO+/-_vs_6M_XPO+/+
Tafa2	code11000000		Sfpq	3.38624e-15	0.473493	0.916	0.863	6.84935e-11	3M_XPO+/-_vs_6M_XPO+/+
Srrm3	code11000000		Fbn2	4.49503e-15	1.52432	0.303	0.131	9.09211e-11	3M_XPO+/-_vs_6M_XPO+/+
Adamts17	code11000000		Ahi1	7.96285e-15	-0.372504	0.972	0.977	1.61064e-10	3M_XPO+/-_vs_6M_XPO+/+
Pik3r1	code11000000		Gm46367	4.82086e-14	-1.38453	0.121	0.281	9.75115e-10	3M_XPO+/-_vs_6M_XPO+/+
Ano4	code11000000		Gm15398	5.06755e-14	-1.56394	0.15	0.314	1.02501e-09	3M_XPO+/-_vs_6M_XPO+/+
Ube3a	code00001100		Junb	1.16404e-12	-1.19595	0.117	0.265	2.3545e-08	3M_XPO+/-_vs_6M_XPO+/+
Cck	code00001100		Atp1b1	2.19507e-12	-0.391827	0.867	0.93	4.43998e-08	3M_XPO+/-_vs_6M_XPO+/+
Atp6v0b	code00001100		Ier5	6.47755e-12	-1.15155	0.145	0.296	1.31021e-07	3M_XPO+/-_vs_6M_XPO+/+
Calm1	code00001100		Klf10	9.42689e-12	-1.30078	0.096	0.231	1.90678e-07	3M_XPO+/-_vs_6M_XPO+/+
Gm20642	code00001100		Fkbp5	1.28148e-11	0.78646	0.567	0.413	2.59205e-07	3M_XPO+/-_vs_6M_XPO+/+
Gm20275	code00001100		Slit1	3.169e-11	0.800152	0.456	0.285	6.40993e-07	3M_XPO+/-_vs_6M_XPO+/+
Ubb	code00001100		Col25a1	3.86372e-11	0.819468	0.544	0.379	7.81514e-07	3M_XPO+/-_vs_6M_XPO+/+
Fth1	code00001100		Bmpr1b	5.25255e-11	1.25307	0.368	0.215	1.06243e-06	3M_XPO+/-_vs_6M_XPO+/+
Rtn1	code00001100		Hap1	3.16222e-10	1.06905	0.296	0.156	6.39621e-06	3M_XPO+/-_vs_6M_XPO+/+
Nrg3os	code00001100		Magi3	8.49863e-10	0.30729	0.978	0.949	1.71902e-05	3M_XPO+/-_vs_6M_XPO+/+
Trim35	code00001100		Dapk1	1.45769e-08	0.342594	0.935	0.911	0.000294847	3M_XPO+/-_vs_6M_XPO+/+
Gm12027	code00001100		B230216N24Rik	2.31087e-08	-0.584449	0.65	0.713	0.00046742	3M_XPO+/-_vs_6M_XPO+/+
Gm48678	code00001100		Zfhx4	1.15463e-07	0.341037	0.872	0.794	0.00233547	3M_XPO+/-_vs_6M_XPO+/+
Tenm2	code00001100		Enpp2	1.24842e-07	0.305204	0.944	0.914	0.00252518	3M_XPO+/-_vs_6M_XPO+/+
Ahi1	code00001100		Gm27241	2.02276e-07	-1.31791	0.06	0.145	0.00409144	3M_XPO+/-_vs_6M_XPO+/+
Gm46367	code00001100		Tbc1d8	3.10846e-07	0.643128	0.437	0.31	0.00628748	3M_XPO+/-_vs_6M_XPO+/+
Gm15398	code00001100		Lpp	4.41097e-07	0.670565	0.39	0.262	0.00892207	3M_XPO+/-_vs_6M_XPO+/+
Junb	code00001100		Galnt16	6.04527e-07	0.48444	0.632	0.524	0.0122278	3M_XPO+/-_vs_6M_XPO+/+
Atp1b1	code00001100		Tafa2	6.5708e-07	0.368103	0.899	0.867	0.0132907	3M_XPO+/-_vs_6M_XPO+/+
Ier5	code00001100		Srrm3	1.25563e-06	0.292171	0.853	0.777	0.0253976	3M_XPO+/-_vs_6M_XPO+/+
Klf10	code00001100		Adamts17	1.30366e-06	0.466502	0.647	0.534	0.0263692	3M_XPO+/-_vs_6M_XPO+/+
B230216N24Rik	code00001100		Pik3r1	1.31761e-06	0.382041	0.729	0.594	0.0266512	3M_XPO+/-_vs_6M_XPO+/+
Gm27241	code00001100		Syngr3	1.3178e-06	-0.77206	0.18	0.289	0.0266552	3M_XPO+/-_vs_6M_XPO+/+
Syngr3	code00001100		Ano4	2.24443e-06	0.705935	0.397	0.281	0.045398	3M_XPO+/-_vs_6M_XPO+/+
Slc9a9	code00110000		Slc9a9	0.336857	-0.0246488	0.971	0.975	1	3M_XPO+/-_vs_6M_XPO+/+
Gabra2	code11110000		Fam155a	3.61888e-08	-0.227638	1	1	0.000731991	6M_XPO+/-_vs_3M_XPO+/+
			Gabra2	1.98625e-07	0.305786	0.981	0.984	0.00401758	6M_XPO+/-_vs_3M_XPO+/+
			Slc9a9	2.40099e-07	0.292217	0.983	0.969	0.00485648	6M_XPO+/-_vs_3M_XPO+/+
			Enpp2	4.01753e-06	0.333716	0.92	0.872	0.0812625	6M_XPO+/-_vs_3M_XPO+/+
			Cck	9.74661e-06	0.382505	0.835	0.765	0.197145	6M_XPO+/-_vs_3M_XPO+/+
			Rtn1	7.28191e-05	0.173888	0.991	0.991	1	6M_XPO+/-_vs_3M_XPO+/+
			Gm20642	9.65027e-05	0.485176	0.478	0.368	1	6M_XPO+/-_vs_3M_XPO+/+
			Ube3a	0.000211415	0.166877	0.988	0.984	1	6M_XPO+/-_vs_3M_XPO+/+
			Pik3r1	0.00144017	0.252404	0.69	0.599	1	6M_XPO+/-_vs_3M_XPO+/+
			Sfpq	0.00247198	-0.231225	0.835	0.855	1	6M_XPO+/-_vs_3M_XPO+/+
			Ano4	0.00922239	0.294093	0.314	0.238	1	6M_XPO+/-_vs_3M_XPO+/+
			Ubb	0.0101367	0.261347	0.612	0.551	1	6M_XPO+/-_vs_3M_XPO+/+
			Zfhx4	0.0173797	0.178079	0.827	0.788	1	6M_XPO+/-_vs_3M_XPO+/+
			Srrm3	0.0202374	-0.214971	0.745	0.767	1	6M_XPO+/-_vs_3M_XPO+/+
			Atp6v0b	0.0216641	0.140398	0.95	0.953	1	6M_XPO+/-_vs_3M_XPO+/+
			Gm20275	0.0284143	0.304492	0.53	0.478	1	6M_XPO+/-_vs_3M_XPO+/+
			B230216N24Rik	0.0299239	-0.158156	0.697	0.746	1	6M_XPO+/-_vs_3M_XPO+/+
			Galnt16	0.0376252	0.250325	0.579	0.529	1	6M_XPO+/-_vs_3M_XPO+/+
			Slit1	0.0568141	0.212459	0.371	0.312	1	6M_XPO+/-_vs_3M_XPO+/+
			Adamts17	0.0572601	-0.200552	0.494	0.529	1	6M_XPO+/-_vs_3M_XPO+/+
			Cdk9	0.0703143	0.22597	0.544	0.499	1	6M_XPO+/-_vs_3M_XPO+/+
			Col25a1	0.0764608	-0.214333	0.333	0.376	1	6M_XPO+/-_vs_3M_XPO+/+
			Gm48678	0.0823106	0.189545	0.359	0.302	1	6M_XPO+/-_vs_3M_XPO+/+
			Gm12027	0.084766	0.506735	0.154	0.119	1	6M_XPO+/-_vs_3M_XPO+/+
			Fth1	0.101604	0.165275	0.541	0.484	1	6M_XPO+/-_vs_3M_XPO+/+
			Pde2a	0.107905	-0.113048	0.783	0.807	1	6M_XPO+/-_vs_3M_XPO+/+
			Calm1	0.113879	0.0794808	0.884	0.866	1	6M_XPO+/-_vs_3M_XPO+/+
			Trim35	0.158406	0.106492	0.749	0.705	1	6M_XPO+/-_vs_3M_XPO+/+
			Nrg3os	0.172661	0.163857	0.584	0.548	1	6M_XPO+/-_vs_3M_XPO+/+
			Ahi1	0.191404	0.0695196	0.972	0.98	1	6M_XPO+/-_vs_3M_XPO+/+
			Gm15398	0.22002	0.172822	0.331	0.297	1	6M_XPO+/-_vs_3M_XPO+/+
			Atp1b1	0.23601	0.0805048	0.924	0.898	1	6M_XPO+/-_vs_3M_XPO+/+
			Ier5	0.246998	-0.215787	0.213	0.243	1	6M_XPO+/-_vs_3M_XPO+/+
			Fkbp5	0.255042	0.173945	0.47	0.453	1	6M_XPO+/-_vs_3M_XPO+/+
			Magi3	0.291804	0.0389663	0.948	0.942	1	6M_XPO+/-_vs_3M_XPO+/+
			Hap1	0.345211	0.248239	0.208	0.188	1	6M_XPO+/-_vs_3M_XPO+/+
			Tafa2	0.350223	0.113439	0.837	0.836	1	6M_XPO+/-_vs_3M_XPO+/+
			Tbc1d8	0.375858	0.119477	0.331	0.304	1	6M_XPO+/-_vs_3M_XPO+/+
			Tenm2	0.454245	0.109385	0.993	0.972	1	6M_XPO+/-_vs_3M_XPO+/+
			Gm46367	0.493256	0.0882998	0.246	0.227	1	6M_XPO+/-_vs_3M_XPO+/+
			Fbn2	0.518418	0.205982	0.189	0.176	1	6M_XPO+/-_vs_3M_XPO+/+
			Dapk1	0.525769	0.0654951	0.887	0.91	1	6M_XPO+/-_vs_3M_XPO+/+
			Junb	0.57078	0.298395	0.281	0.27	1	6M_XPO+/-_vs_3M_XPO+/+
			Syngr3	0.616916	0.0920205	0.3	0.288	1	6M_XPO+/-_vs_3M_XPO+/+
			Klf10	0.743343	0.0220102	0.215	0.205	1	6M_XPO+/-_vs_3M_XPO+/+
			Lpp	0.839201	-0.180413	0.255	0.256	1	6M_XPO+/-_vs_3M_XPO+/+
			Bmpr1b	0.85391	-0.0664802	0.232	0.237	1	6M_XPO+/-_vs_3M_XPO+/+
			Gm27241	0.931207	0.131435	0.137	0.137	1	6M_XPO+/-_vs_3M_XPO+/+
			Atp6v0b	1.50622e-17	-0.461061	0.878	0.953	3.04663e-13	3M_XPO+/-_vs_3M_XPO+/+
			Gabra2	1.15242e-16	0.397227	0.985	0.984	2.331e-12	3M_XPO+/-_vs_3M_XPO+/+
			Gm20275	1.64748e-15	-0.931323	0.278	0.478	3.33235e-11	3M_XPO+/-_vs_3M_XPO+/+
			Fam155a	2.29309e-15	0.269508	1	1	4.63823e-11	3M_XPO+/-_vs_3M_XPO+/+
			Ahi1	6.46907e-15	-0.361833	0.972	0.98	1.3085e-10	3M_XPO+/-_vs_3M_XPO+/+
			Ube3a	2.00324e-14	-0.346342	0.968	0.984	4.05196e-10	3M_XPO+/-_vs_3M_XPO+/+
			Junb	6.49762e-14	-1.40702	0.117	0.27	1.31427e-09	3M_XPO+/-_vs_3M_XPO+/+
			Trim35	1.0766e-12	-0.604748	0.569	0.705	2.17764e-08	3M_XPO+/-_vs_3M_XPO+/+
			Cdk9	2.72667e-12	0.620642	0.657	0.499	5.51524e-08	3M_XPO+/-_vs_3M_XPO+/+
			Gm15398	1.43898e-11	-1.20518	0.15	0.297	2.91063e-07	3M_XPO+/-_vs_3M_XPO+/+
			B230216N24Rik	1.47083e-11	-0.635002	0.65	0.746	2.97505e-07	3M_XPO+/-_vs_3M_XPO+/+
			Col25a1	1.69872e-11	0.860038	0.544	0.376	3.436e-07	3M_XPO+/-_vs_3M_XPO+/+
			Cck	1.96107e-11	-0.556052	0.67	0.765	3.96666e-07	3M_XPO+/-_vs_3M_XPO+/+
			Enpp2	3.94005e-11	0.377567	0.944	0.872	7.96954e-07	3M_XPO+/-_vs_3M_XPO+/+
			Tafa2	2.78697e-10	0.449006	0.899	0.836	5.63721e-06	3M_XPO+/-_vs_3M_XPO+/+
			Fth1	6.07082e-10	-0.787374	0.351	0.484	1.22794e-05	3M_XPO+/-_vs_3M_XPO+/+
			Ano4	6.18516e-10	0.706898	0.397	0.238	1.25107e-05	3M_XPO+/-_vs_3M_XPO+/+
			Rtn1	6.89099e-10	-0.277507	0.986	0.991	1.39384e-05	3M_XPO+/-_vs_3M_XPO+/+
			Klf10	5.68217e-09	-1.19869	0.096	0.205	0.000114933	3M_XPO+/-_vs_3M_XPO+/+
			Fbn2	9.63819e-09	0.954207	0.303	0.176	0.000194952	3M_XPO+/-_vs_3M_XPO+/+
			Magi3	9.78807e-09	0.28689	0.978	0.942	0.000197983	3M_XPO+/-_vs_3M_XPO+/+
			Gm12027	1.60264e-08	-1.53822	0.038	0.119	0.000324165	3M_XPO+/-_vs_3M_XPO+/+
			Slit1	2.26514e-08	0.603047	0.456	0.312	0.000458169	3M_XPO+/-_vs_3M_XPO+/+
			Atp1b1	3.10944e-08	-0.32643	0.867	0.898	0.000628945	3M_XPO+/-_vs_3M_XPO+/+
			Dapk1	3.23711e-08	0.325732	0.935	0.91	0.000654771	3M_XPO+/-_vs_3M_XPO+/+
			Pde2a	5.06148e-08	0.34486	0.89	0.807	0.00102379	3M_XPO+/-_vs_3M_XPO+/+
			Gm48678	1.14546e-07	-0.773594	0.183	0.302	0.00231693	3M_XPO+/-_vs_3M_XPO+/+
			Tbc1d8	1.17096e-07	0.615761	0.437	0.304	0.00236849	3M_XPO+/-_vs_3M_XPO+/+
			Gm46367	1.48079e-07	-0.933372	0.121	0.227	0.0029952	3M_XPO+/-_vs_3M_XPO+/+
			Lpp	1.59266e-07	0.598883	0.39	0.256	0.00322146	3M_XPO+/-_vs_3M_XPO+/+
			Ubb	1.64871e-07	-0.602953	0.444	0.551	0.00333484	3M_XPO+/-_vs_3M_XPO+/+
			Fkbp5	2.17977e-07	0.574729	0.567	0.453	0.00440902	3M_XPO+/-_vs_3M_XPO+/+
			Sfpq	2.2972e-07	0.29554	0.916	0.855	0.00464654	3M_XPO+/-_vs_3M_XPO+/+
			Calm1	2.31617e-07	-0.369493	0.838	0.866	0.00468492	3M_XPO+/-_vs_3M_XPO+/+
			Pik3r1	2.37698e-07	0.383106	0.729	0.599	0.00480791	3M_XPO+/-_vs_3M_XPO+/+
			Bmpr1b	3.46184e-07	0.561204	0.368	0.237	0.00700226	3M_XPO+/-_vs_3M_XPO+/+
			Tenm2	5.34734e-07	-0.416229	0.978	0.972	0.0108161	3M_XPO+/-_vs_3M_XPO+/+
			Adamts17	7.25768e-07	0.47609	0.647	0.529	0.0146801	3M_XPO+/-_vs_3M_XPO+/+
			Hap1	9.12318e-07	0.768693	0.296	0.188	0.0184535	3M_XPO+/-_vs_3M_XPO+/+
			Gm27241	1.57599e-06	-1.17233	0.06	0.137	0.0318776	3M_XPO+/-_vs_3M_XPO+/+
			Galnt16	1.62322e-06	0.454515	0.632	0.529	0.0328328	3M_XPO+/-_vs_3M_XPO+/+
			Syngr3	1.62967e-06	-0.726313	0.18	0.288	0.0329633	3M_XPO+/-_vs_3M_XPO+/+
			Gm20642	1.70563e-06	-0.68787	0.26	0.368	0.0344998	3M_XPO+/-_vs_3M_XPO+/+
			Nrg3os	1.74867e-06	-0.524627	0.448	0.548	0.0353703	3M_XPO+/-_vs_3M_XPO+/+
			Zfhx4	1.79252e-06	0.253999	0.872	0.788	0.0362572	3M_XPO+/-_vs_3M_XPO+/+
			Ier5	1.8216e-06	-0.851529	0.145	0.243	0.0368455	3M_XPO+/-_vs_3M_XPO+/+
			Srrm3	2.3199e-06	0.272949	0.853	0.767	0.0469246	3M_XPO+/-_vs_3M_XPO+/+
			Slc9a9	0.244202	-0.0459533	0.971	0.969	1	3M_XPO+/-_vs_3M_XPO+/+
			Gabra2	1.28137e-11	0.431366	0.981	0.967	2.59182e-07	6M_XPO+/-_vs_6M_XPO+/+
			Slc9a9	1.31412e-07	0.313521	0.983	0.975	0.00265807	6M_XPO+/-_vs_6M_XPO+/+
			Fam155a	3.67076e-06	-0.18374	1	1	0.0742484	6M_XPO+/-_vs_6M_XPO+/+
			Calm1	5.35942e-05	-0.275158	0.884	0.927	1	6M_XPO+/-_vs_6M_XPO+/+
			Enpp2	0.000578844	0.261353	0.92	0.914	1	6M_XPO+/-_vs_6M_XPO+/+
			Ube3a	0.0010669	-0.177025	0.988	0.997	1	6M_XPO+/-_vs_6M_XPO+/+
			Cdk9	0.00158638	0.283639	0.544	0.457	1	6M_XPO+/-_vs_6M_XPO+/+
			Ier5	0.00273742	-0.515811	0.213	0.296	1	6M_XPO+/-_vs_6M_XPO+/+
			Nrg3os	0.00309571	-0.296976	0.584	0.661	1	6M_XPO+/-_vs_6M_XPO+/+
			Pik3r1	0.00316455	0.251339	0.69	0.594	1	6M_XPO+/-_vs_6M_XPO+/+
			Slit1	0.00353896	0.409564	0.371	0.285	1	6M_XPO+/-_vs_6M_XPO+/+
			Zfhx4	0.00461951	0.265117	0.827	0.794	1	6M_XPO+/-_vs_6M_XPO+/+
			Fbn2	0.00681914	0.776093	0.189	0.131	1	6M_XPO+/-_vs_6M_XPO+/+
			Fkbp5	0.00901989	0.385677	0.47	0.413	1	6M_XPO+/-_vs_6M_XPO+/+
			Ubb	0.0195156	-0.257542	0.612	0.663	1	6M_XPO+/-_vs_6M_XPO+/+
			Galnt16	0.0217311	0.28025	0.579	0.524	1	6M_XPO+/-_vs_6M_XPO+/+
			Hap1	0.022013	0.548593	0.208	0.156	1	6M_XPO+/-_vs_6M_XPO+/+
			Srrm3	0.025995	-0.195749	0.745	0.777	1	6M_XPO+/-_vs_6M_XPO+/+
			Gm20642	0.0316375	-0.259015	0.478	0.538	1	6M_XPO+/-_vs_6M_XPO+/+
			Fth1	0.0378311	-0.191838	0.541	0.612	1	6M_XPO+/-_vs_6M_XPO+/+
			Adamts17	0.0529318	-0.21014	0.494	0.534	1	6M_XPO+/-_vs_6M_XPO+/+
			Gm48678	0.0658923	-0.344065	0.359	0.393	1	6M_XPO+/-_vs_6M_XPO+/+
			Col25a1	0.07722	-0.254903	0.333	0.379	1	6M_XPO+/-_vs_6M_XPO+/+
			Gm12027	0.110851	-0.239869	0.154	0.193	1	6M_XPO+/-_vs_6M_XPO+/+
			Magi3	0.114209	0.0593661	0.948	0.949	1	6M_XPO+/-_vs_6M_XPO+/+
			Gm46367	0.127247	-0.362859	0.246	0.281	1	6M_XPO+/-_vs_6M_XPO+/+
			Tenm2	0.1435	0.0376481	0.993	0.998	1	6M_XPO+/-_vs_6M_XPO+/+
			Cck	0.177155	-0.0715028	0.835	0.858	1	6M_XPO+/-_vs_6M_XPO+/+
			B230216N24Rik	0.190074	-0.107603	0.697	0.713	1	6M_XPO+/-_vs_6M_XPO+/+
			Ano4	0.198501	0.293131	0.314	0.281	1	6M_XPO+/-_vs_6M_XPO+/+
			Gm20275	0.227598	-0.0985326	0.53	0.557	1	6M_XPO+/-_vs_6M_XPO+/+
			Ahi1	0.254442	0.0588481	0.972	0.977	1	6M_XPO+/-_vs_6M_XPO+/+
			Pde2a	0.2598	0.0693065	0.783	0.777	1	6M_XPO+/-_vs_6M_XPO+/+
			Bmpr1b	0.290014	0.625384	0.232	0.215	1	6M_XPO+/-_vs_6M_XPO+/+
			Junb	0.360218	0.509469	0.281	0.265	1	6M_XPO+/-_vs_6M_XPO+/+
			Dapk1	0.434768	0.0823575	0.887	0.911	1	6M_XPO+/-_vs_6M_XPO+/+
			Tbc1d8	0.446441	0.146845	0.331	0.31	1	6M_XPO+/-_vs_6M_XPO+/+
			Atp6v0b	0.454938	-0.0131927	0.95	0.95	1	6M_XPO+/-_vs_6M_XPO+/+
			Sfpq	0.478929	-0.0532726	0.835	0.863	1	6M_XPO+/-_vs_6M_XPO+/+
			Klf10	0.563716	-0.080074	0.215	0.231	1	6M_XPO+/-_vs_6M_XPO+/+
			Trim35	0.699757	-0.0283645	0.749	0.763	1	6M_XPO+/-_vs_6M_XPO+/+
			Tafa2	0.717972	0.0325363	0.837	0.867	1	6M_XPO+/-_vs_6M_XPO+/+
			Syngr3	0.723415	0.0462743	0.3	0.289	1	6M_XPO+/-_vs_6M_XPO+/+
			Gm27241	0.736023	-0.0141507	0.137	0.145	1	6M_XPO+/-_vs_6M_XPO+/+
			Lpp	0.744577	-0.10873	0.255	0.262	1	6M_XPO+/-_vs_6M_XPO+/+
			Rtn1	0.775567	0.0330103	0.991	0.997	1	6M_XPO+/-_vs_6M_XPO+/+
			Gm15398	0.805823	-0.185934	0.331	0.314	1	6M_XPO+/-_vs_6M_XPO+/+
			Atp1b1	0.918142	0.015108	0.924	0.93	1	6M_XPO+/-_vs_6M_XPO+/+
