# Supplementary material for: Schizophrenia-related Xpo7 haploinsufficiency leads to behavioral and nuclear transport pathologies
Source: EMBO Rep. 2025 Jan 7;26(4):948–81. doi: 10.1038/s44319-024-00362-9 (PMC11850608; doi:10.1038/s44319-024-00362-9)
Supplement: Supplementary file 7 — Source data Fig. 5 [file 44319_2024_362_MOESM7_ESM.zip › source data for Fig 5B.xlsx]

## Sheet: Sheet1
L4			Gene	p_val	avg_log2FC	pct.1	pct.2	p_val_adj	comarison
Gene	Code		Malat1	1.59167e-155	-0.806982	1	1	3.21948e-151	3M_XPO+/-_vs_6M_XPO+/+
Sphkap	code11000000		Ube3a	6.21679e-51	-0.775145	0.97	1	1.25747e-46	3M_XPO+/-_vs_6M_XPO+/+
Slc8a1	code11000000		Atp6v0b	1.19904e-31	-0.744545	0.839	0.95	2.42529e-27	3M_XPO+/-_vs_6M_XPO+/+
Syne1	code11000000		Calm1	6.6029e-30	-0.857059	0.773	0.895	1.33557e-25	3M_XPO+/-_vs_6M_XPO+/+
Rnf112	code11000000		Gm20642	5.5674e-28	-1.72506	0.207	0.479	1.12612e-23	3M_XPO+/-_vs_6M_XPO+/+
Prkg1	code11000000		Gapdh	1.85922e-27	-1.38862	0.35	0.607	3.76065e-23	3M_XPO+/-_vs_6M_XPO+/+
Cdh12	code11000000		Ubb	3.40602e-25	-1.34152	0.37	0.611	6.88935e-21	3M_XPO+/-_vs_6M_XPO+/+
Arhgap21	code11000000		Sphkap	2.57684e-21	0.593211	0.941	0.83	5.21217e-17	3M_XPO+/-_vs_6M_XPO+/+
Vav3	code11000000		Nrg3os	6.5521e-20	-1.12326	0.416	0.603	1.32529e-15	3M_XPO+/-_vs_6M_XPO+/+
Gabra2	code11000000		Gm42303	2.83572e-18	-1.42214	0.178	0.393	5.73581e-14	3M_XPO+/-_vs_6M_XPO+/+
Pde7b	code11000000		Smoc2	1.33329e-17	1.57773	0.352	0.136	2.69685e-13	3M_XPO+/-_vs_6M_XPO+/+
Cpne9	code11000000		5330438D12Rik	2.35791e-17	-1.21847	0.271	0.479	4.76934e-13	3M_XPO+/-_vs_6M_XPO+/+
Sorcs1	code11000000		Slc8a1	5.00839e-16	0.371641	0.996	0.992	1.01305e-11	3M_XPO+/-_vs_6M_XPO+/+
Kcnh1	code11000000		Gm46367	1.06357e-15	-1.58174	0.116	0.295	2.15129e-11	3M_XPO+/-_vs_6M_XPO+/+
Tmtc2	code11000000		Gm12027	2.43428e-15	-2.814	0.019	0.134	4.92381e-11	3M_XPO+/-_vs_6M_XPO+/+
Cers6	code11000000		Syne1	3.3241e-15	0.313754	0.999	0.996	6.72365e-11	3M_XPO+/-_vs_6M_XPO+/+
Malat1	code00001100		Eef1a1	3.03221e-14	-1.06527	0.291	0.481	6.13325e-10	3M_XPO+/-_vs_6M_XPO+/+
Atp6v0b	code00001100		Fth1	3.10761e-14	-1.21917	0.267	0.452	6.28577e-10	3M_XPO+/-_vs_6M_XPO+/+
Calm1	code00001100		Gm15738	5.27444e-14	-1.11225	0.32	0.49	1.06686e-09	3M_XPO+/-_vs_6M_XPO+/+
Gm20642	code00001100		Cx3cl1	5.42385e-14	-0.75601	0.584	0.711	1.09708e-09	3M_XPO+/-_vs_6M_XPO+/+
Gapdh	code00001100		Junb	1.06349e-13	-1.75498	0.093	0.247	2.15111e-09	3M_XPO+/-_vs_6M_XPO+/+
Ubb	code00001100		Trim35	1.85575e-13	-0.859497	0.428	0.588	3.75363e-09	3M_XPO+/-_vs_6M_XPO+/+
Nrg3os	code00001100		Gm15398	1.899e-13	-1.29104	0.254	0.423	3.84112e-09	3M_XPO+/-_vs_6M_XPO+/+
Gm42303	code00001100		Rnf112	1.43717e-12	0.584239	0.737	0.556	2.90697e-08	3M_XPO+/-_vs_6M_XPO+/+
5330438D12Rik	code00001100		Hsp90ab1	1.66895e-12	-0.974952	0.36	0.519	3.37579e-08	3M_XPO+/-_vs_6M_XPO+/+
Gm46367	code00001100		Arc	2.12783e-11	-1.24187	0.168	0.326	4.30396e-07	3M_XPO+/-_vs_6M_XPO+/+
Gm12027	code00001100		Dnaja2	3.14809e-11	-0.712116	0.471	0.611	6.36765e-07	3M_XPO+/-_vs_6M_XPO+/+
Eef1a1	code00001100		Mdh1	3.85412e-11	-0.762517	0.436	0.579	7.79572e-07	3M_XPO+/-_vs_6M_XPO+/+
Fth1	code00001100		Prr16	1.60749e-10	0.333262	0.993	0.987	3.25147e-06	3M_XPO+/-_vs_6M_XPO+/+
Gm15738	code00001100		Prkg1	1.21411e-09	0.283622	0.999	0.985	2.45578e-05	3M_XPO+/-_vs_6M_XPO+/+
Cx3cl1	code00001100		6330403K07Rik	1.31601e-09	-1.02283	0.165	0.31	2.66189e-05	3M_XPO+/-_vs_6M_XPO+/+
Junb	code00001100		Cdh12	1.74502e-09	0.28638	0.987	0.992	3.52965e-05	3M_XPO+/-_vs_6M_XPO+/+
Trim35	code00001100		Arhgap21	3.32288e-09	0.301321	0.968	0.929	6.7212e-05	3M_XPO+/-_vs_6M_XPO+/+
Gm15398	code00001100		Vav3	6.90317e-09	0.691165	0.521	0.377	0.00013963	3M_XPO+/-_vs_6M_XPO+/+
Hsp90ab1	code00001100		Gabra2	7.65508e-09	0.378152	0.94	0.891	0.000154839	3M_XPO+/-_vs_6M_XPO+/+
Arc	code00001100		Ndfip1	8.56325e-09	-0.304871	0.95	0.975	0.000173209	3M_XPO+/-_vs_6M_XPO+/+
Dnaja2	code00001100		Pde7b	9.54304e-08	0.398337	0.894	0.887	0.00193027	3M_XPO+/-_vs_6M_XPO+/+
Mdh1	code00001100		Cox5a	1.8225e-07	-0.962709	0.199	0.32	0.00368636	3M_XPO+/-_vs_6M_XPO+/+
6330403K07Rik	code00001100		Ahi1	2.27772e-07	-0.294758	0.97	0.985	0.00460714	3M_XPO+/-_vs_6M_XPO+/+
Ndfip1	code00001100		Rprml	2.43768e-07	-0.875839	0.225	0.349	0.00493069	3M_XPO+/-_vs_6M_XPO+/+
Cox5a	code00001100		Cpne9	2.45336e-07	0.510777	0.667	0.531	0.00496241	3M_XPO+/-_vs_6M_XPO+/+
Ahi1	code00001100		Sorcs1	3.78384e-07	0.255316	0.987	0.989	0.00765358	3M_XPO+/-_vs_6M_XPO+/+
Rprml	code00001100		Kcnh1	4.56721e-07	0.253827	0.947	0.929	0.0092381	3M_XPO+/-_vs_6M_XPO+/+
4921511C10Rik	code00001100		Tmtc2	5.09755e-07	0.405892	0.848	0.762	0.0103108	3M_XPO+/-_vs_6M_XPO+/+
4930415C11Rik	code00001100		4921511C10Rik	5.71266e-07	-1.39941	0.05	0.13	0.011555	3M_XPO+/-_vs_6M_XPO+/+
Homer1	code00001100		4930415C11Rik	6.62689e-07	-1.27961	0.083	0.176	0.0134042	3M_XPO+/-_vs_6M_XPO+/+
Igf2bp3	code00001100		Homer1	1.23179e-06	-0.316694	0.997	0.99	0.0249154	3M_XPO+/-_vs_6M_XPO+/+
Slc9a9	code00110000		Cers6	1.53487e-06	0.279251	0.92	0.912	0.0310459	3M_XPO+/-_vs_6M_XPO+/+
Trps1	code00110000		Igf2bp3	2.05736e-06	-0.946658	0.151	0.255	0.0416143	3M_XPO+/-_vs_6M_XPO+/+
Prkca	code00000011		Trps1	0.0580214	0.175677	0.745	0.674	1	3M_XPO+/-_vs_6M_XPO+/+
Prr16	code11010000		Slc9a9	0.196698	0.0688222	0.855	0.81	1	3M_XPO+/-_vs_6M_XPO+/+
Smoc2	code11110000		Prkca	0.768908	0.0134026	0.94	0.921	1	3M_XPO+/-_vs_6M_XPO+/+
Ube3a	code00001110		Malat1	1.64769e-13	0.199718	1	1	3.33277e-09	6M_XPO+/-_vs_3M_XPO+/+
			Prr16	2.77471e-08	0.354035	0.991	0.972	0.000561241	6M_XPO+/-_vs_3M_XPO+/+
			Slc9a9	3.29117e-07	0.369951	0.895	0.829	0.00665705	6M_XPO+/-_vs_3M_XPO+/+
			Smoc2	5.43548e-07	0.804705	0.329	0.18	0.0109944	6M_XPO+/-_vs_3M_XPO+/+
			Trps1	7.5381e-07	0.484192	0.811	0.702	0.0152473	6M_XPO+/-_vs_3M_XPO+/+
			Prkca	1.88858e-06	-0.365309	0.856	0.926	0.0382003	6M_XPO+/-_vs_3M_XPO+/+
			Homer1	9.27298e-06	-0.33639	0.991	0.998	0.187565	6M_XPO+/-_vs_3M_XPO+/+
			Atp6v0b	9.951e-06	0.257108	0.955	0.934	0.201279	6M_XPO+/-_vs_3M_XPO+/+
			Gabra2	3.41245e-05	0.358225	0.937	0.922	0.690236	6M_XPO+/-_vs_3M_XPO+/+
			Pde7b	0.00167767	-0.296241	0.844	0.881	1	6M_XPO+/-_vs_3M_XPO+/+
			Mdh1	0.00175898	0.287129	0.665	0.554	1	6M_XPO+/-_vs_3M_XPO+/+
			Ubb	0.0119089	0.34001	0.59	0.528	1	6M_XPO+/-_vs_3M_XPO+/+
			Ndfip1	0.0196619	0.135147	0.985	0.984	1	6M_XPO+/-_vs_3M_XPO+/+
			Gm12027	0.0285356	0.668365	0.126	0.081	1	6M_XPO+/-_vs_3M_XPO+/+
			Arhgap21	0.0324534	0.11688	0.946	0.934	1	6M_XPO+/-_vs_3M_XPO+/+
			Hsp90ab1	0.0331159	0.223369	0.563	0.476	1	6M_XPO+/-_vs_3M_XPO+/+
			Arc	0.0331819	-0.455572	0.281	0.344	1	6M_XPO+/-_vs_3M_XPO+/+
			Gm20642	0.0340967	0.335089	0.419	0.353	1	6M_XPO+/-_vs_3M_XPO+/+
			Junb	0.0457511	-0.364057	0.192	0.247	1	6M_XPO+/-_vs_3M_XPO+/+
			Cpne9	0.0477276	0.213753	0.611	0.548	1	6M_XPO+/-_vs_3M_XPO+/+
			Prkg1	0.0510451	-0.142952	0.994	0.995	1	6M_XPO+/-_vs_3M_XPO+/+
			Gapdh	0.0543491	0.230506	0.56	0.486	1	6M_XPO+/-_vs_3M_XPO+/+
			Cdh12	0.073912	-0.109214	0.976	0.988	1	6M_XPO+/-_vs_3M_XPO+/+
			Nrg3os	0.077676	0.122843	0.611	0.533	1	6M_XPO+/-_vs_3M_XPO+/+
			5330438D12Rik	0.109965	0.236006	0.473	0.431	1	6M_XPO+/-_vs_3M_XPO+/+
			Ube3a	0.118993	0.0956573	0.997	0.984	1	6M_XPO+/-_vs_3M_XPO+/+
			Cx3cl1	0.129174	-0.117386	0.659	0.715	1	6M_XPO+/-_vs_3M_XPO+/+
			Vav3	0.14172	-0.38912	0.314	0.349	1	6M_XPO+/-_vs_3M_XPO+/+
			Calm1	0.235196	0.0893579	0.88	0.853	1	6M_XPO+/-_vs_3M_XPO+/+
			Slc8a1	0.281542	-0.0433639	0.994	1	1	6M_XPO+/-_vs_3M_XPO+/+
			Gm46367	0.299772	0.265902	0.251	0.225	1	6M_XPO+/-_vs_3M_XPO+/+
			Fth1	0.31834	0.148671	0.425	0.393	1	6M_XPO+/-_vs_3M_XPO+/+
			Trim35	0.394227	0.110945	0.578	0.557	1	6M_XPO+/-_vs_3M_XPO+/+
			Rprml	0.399721	0.0830598	0.398	0.358	1	6M_XPO+/-_vs_3M_XPO+/+
			Eef1a1	0.403843	0.118262	0.44	0.415	1	6M_XPO+/-_vs_3M_XPO+/+
			Gm42303	0.406476	0.247482	0.308	0.292	1	6M_XPO+/-_vs_3M_XPO+/+
			6330403K07Rik	0.422541	0.0775256	0.302	0.277	1	6M_XPO+/-_vs_3M_XPO+/+
			Sorcs1	0.443147	0.0211417	0.955	0.976	1	6M_XPO+/-_vs_3M_XPO+/+
			Kcnh1	0.48777	-0.051547	0.922	0.91	1	6M_XPO+/-_vs_3M_XPO+/+
			Igf2bp3	0.507104	-0.1848	0.237	0.253	1	6M_XPO+/-_vs_3M_XPO+/+
			Rnf112	0.51155	-0.10247	0.632	0.621	1	6M_XPO+/-_vs_3M_XPO+/+
			4930415C11Rik	0.516035	-0.136022	0.156	0.173	1	6M_XPO+/-_vs_3M_XPO+/+
			Gm15738	0.549598	0.0873934	0.461	0.458	1	6M_XPO+/-_vs_3M_XPO+/+
			4921511C10Rik	0.556589	0.122843	0.15	0.135	1	6M_XPO+/-_vs_3M_XPO+/+
			Syne1	0.671707	-0.0131909	0.997	0.997	1	6M_XPO+/-_vs_3M_XPO+/+
			Ahi1	0.683945	0.0162347	0.988	0.988	1	6M_XPO+/-_vs_3M_XPO+/+
			Cox5a	0.709154	-0.0146916	0.323	0.336	1	6M_XPO+/-_vs_3M_XPO+/+
			Sphkap	0.736459	0.0444441	0.883	0.908	1	6M_XPO+/-_vs_3M_XPO+/+
			Cers6	0.786088	-0.0110682	0.904	0.905	1	6M_XPO+/-_vs_3M_XPO+/+
			Gm15398	0.88819	-0.140802	0.422	0.42	1	6M_XPO+/-_vs_3M_XPO+/+
			Tmtc2	0.924959	-0.068987	0.784	0.751	1	6M_XPO+/-_vs_3M_XPO+/+
			Dnaja2	0.960227	0.00962395	0.623	0.6	1	6M_XPO+/-_vs_3M_XPO+/+
			Malat1	1.14552e-67	-0.409714	1	1	2.31704e-63	3M_XPO+/-_vs_3M_XPO+/+
			Atp6v0b	3.06991e-21	-0.555289	0.839	0.934	6.2095e-17	3M_XPO+/-_vs_3M_XPO+/+
			Cdh12	3.08858e-19	0.426217	0.987	0.988	6.24728e-15	3M_XPO+/-_vs_3M_XPO+/+
			Ube3a	3.52147e-16	-0.404617	0.97	0.984	7.12289e-12	3M_XPO+/-_vs_3M_XPO+/+
			Prr16	3.62278e-14	0.377705	0.993	0.972	7.3278e-10	3M_XPO+/-_vs_3M_XPO+/+
			Junb	3.9318e-14	-1.71487	0.093	0.247	7.95285e-10	3M_XPO+/-_vs_3M_XPO+/+
			Arc	4.97824e-14	-1.32558	0.168	0.344	1.00695e-09	3M_XPO+/-_vs_3M_XPO+/+
			Gm15398	2.28013e-12	-1.16634	0.254	0.42	4.61201e-08	3M_XPO+/-_vs_3M_XPO+/+
			Ahi1	2.53246e-12	-0.350111	0.97	0.988	5.12241e-08	3M_XPO+/-_vs_3M_XPO+/+
			Syne1	3.10834e-12	0.271641	0.999	0.997	6.28724e-08	3M_XPO+/-_vs_3M_XPO+/+
			Smoc2	7.81131e-12	1.11932	0.352	0.18	1.57999e-07	3M_XPO+/-_vs_3M_XPO+/+
			Sorcs1	1.30332e-11	0.348512	0.987	0.976	2.63623e-07	3M_XPO+/-_vs_3M_XPO+/+
			Vav3	1.67982e-11	0.838185	0.521	0.349	3.39777e-07	3M_XPO+/-_vs_3M_XPO+/+
			Cx3cl1	7.71914e-11	-0.585172	0.584	0.715	1.56135e-06	3M_XPO+/-_vs_3M_XPO+/+
			Gabra2	1.41064e-10	0.42829	0.94	0.922	2.85331e-06	3M_XPO+/-_vs_3M_XPO+/+
			5330438D12Rik	2.60609e-10	-0.849053	0.271	0.431	5.27134e-06	3M_XPO+/-_vs_3M_XPO+/+
			Ubb	4.76727e-10	-0.728834	0.37	0.528	9.64277e-06	3M_XPO+/-_vs_3M_XPO+/+
			Ndfip1	4.8861e-10	-0.308487	0.95	0.984	9.88311e-06	3M_XPO+/-_vs_3M_XPO+/+
			Gm20642	1.42134e-09	-0.987807	0.207	0.353	2.87494e-05	3M_XPO+/-_vs_3M_XPO+/+
			Kcnh1	1.61119e-09	0.320847	0.947	0.91	3.25896e-05	3M_XPO+/-_vs_3M_XPO+/+
			Tmtc2	3.91766e-09	0.4494	0.848	0.751	7.92425e-05	3M_XPO+/-_vs_3M_XPO+/+
			Calm1	5.46327e-09	-0.462439	0.773	0.853	0.000110506	3M_XPO+/-_vs_3M_XPO+/+
			Cox5a	7.6884e-09	-0.904957	0.199	0.336	0.000155513	3M_XPO+/-_vs_3M_XPO+/+
			Slc8a1	9.00467e-09	0.256539	0.996	1	0.000182137	3M_XPO+/-_vs_3M_XPO+/+
			Prkg1	2.07548e-08	0.292794	0.999	0.995	0.000419807	3M_XPO+/-_vs_3M_XPO+/+
			Rprml	2.28868e-08	-0.857621	0.225	0.358	0.00046293	3M_XPO+/-_vs_3M_XPO+/+
			Arhgap21	3.52063e-08	0.257722	0.968	0.934	0.000712118	3M_XPO+/-_vs_3M_XPO+/+
			Nrg3os	3.81701e-08	-0.6619	0.416	0.533	0.000772066	3M_XPO+/-_vs_3M_XPO+/+
			Gapdh	4.04789e-08	-0.668916	0.35	0.486	0.000818766	3M_XPO+/-_vs_3M_XPO+/+
			Dnaja2	4.99105e-08	-0.527556	0.471	0.6	0.00100954	3M_XPO+/-_vs_3M_XPO+/+
			Homer1	5.80074e-08	-0.318936	0.997	0.998	0.00117332	3M_XPO+/-_vs_3M_XPO+/+
			4921511C10Rik	1.1239e-07	-1.38827	0.05	0.135	0.00227331	3M_XPO+/-_vs_3M_XPO+/+
			Trim35	1.1565e-07	-0.596153	0.428	0.557	0.00233925	3M_XPO+/-_vs_3M_XPO+/+
			Cpne9	1.18878e-07	0.518539	0.667	0.548	0.00240454	3M_XPO+/-_vs_3M_XPO+/+
			Gm12027	1.51721e-07	-1.97791	0.019	0.081	0.00306886	3M_XPO+/-_vs_3M_XPO+/+
			Fth1	1.62852e-07	-0.830177	0.267	0.393	0.00329401	3M_XPO+/-_vs_3M_XPO+/+
			Gm46367	1.64577e-07	-1.02908	0.116	0.225	0.00332889	3M_XPO+/-_vs_3M_XPO+/+
			Gm15738	2.33653e-07	-0.613449	0.32	0.458	0.0047261	3M_XPO+/-_vs_3M_XPO+/+
			Sphkap	5.92278e-07	0.278823	0.941	0.908	0.01198	3M_XPO+/-_vs_3M_XPO+/+
			Gm42303	6.94146e-07	-0.803705	0.178	0.292	0.0140405	3M_XPO+/-_vs_3M_XPO+/+
			Rnf112	7.32954e-07	0.385263	0.737	0.621	0.0148255	3M_XPO+/-_vs_3M_XPO+/+
			Hsp90ab1	8.83683e-07	-0.634896	0.36	0.476	0.0178743	3M_XPO+/-_vs_3M_XPO+/+
			6330403K07Rik	9.79272e-07	-0.841045	0.165	0.277	0.0198077	3M_XPO+/-_vs_3M_XPO+/+
			Mdh1	1.13915e-06	-0.500229	0.436	0.554	0.0230416	3M_XPO+/-_vs_3M_XPO+/+
			4930415C11Rik	1.35397e-06	-1.08368	0.083	0.173	0.0273867	3M_XPO+/-_vs_3M_XPO+/+
			Pde7b	1.43923e-06	0.338055	0.894	0.881	0.0291113	3M_XPO+/-_vs_3M_XPO+/+
			Eef1a1	1.45563e-06	-0.604879	0.291	0.415	0.029443	3M_XPO+/-_vs_3M_XPO+/+
			Cers6	1.69466e-06	0.281197	0.92	0.905	0.034278	3M_XPO+/-_vs_3M_XPO+/+
			Igf2bp3	2.04518e-06	-0.908415	0.151	0.253	0.0413678	3M_XPO+/-_vs_3M_XPO+/+
			Prkca	0.0784028	0.139618	0.94	0.926	1	3M_XPO+/-_vs_3M_XPO+/+
			Trps1	0.278404	0.0855866	0.745	0.702	1	3M_XPO+/-_vs_3M_XPO+/+
			Slc9a9	0.778706	-0.0450335	0.855	0.829	1	3M_XPO+/-_vs_3M_XPO+/+
			Malat1	8.59821e-16	-0.19755	1	1	1.73916e-11	6M_XPO+/-_vs_6M_XPO+/+
			Smoc2	1.78487e-11	1.26311	0.329	0.136	3.61026e-07	6M_XPO+/-_vs_6M_XPO+/+
			Slc9a9	4.53264e-09	0.483806	0.895	0.81	9.16818e-05	6M_XPO+/-_vs_6M_XPO+/+
			Prkca	1.93979e-08	-0.491525	0.856	0.921	0.000392362	6M_XPO+/-_vs_6M_XPO+/+
			Trps1	3.00126e-08	0.574283	0.811	0.674	0.000607066	6M_XPO+/-_vs_6M_XPO+/+
			Ube3a	5.59386e-07	-0.274871	0.997	1	0.0113147	6M_XPO+/-_vs_6M_XPO+/+
			Prr16	4.43253e-06	0.309592	0.991	0.987	0.0896569	6M_XPO+/-_vs_6M_XPO+/+
			Cdh12	2.49172e-05	-0.249051	0.976	0.992	0.504	6M_XPO+/-_vs_6M_XPO+/+
			Sphkap	2.6966e-05	0.358832	0.883	0.83	0.545441	6M_XPO+/-_vs_6M_XPO+/+
			Homer1	8.18323e-05	-0.334149	0.991	0.99	1	6M_XPO+/-_vs_6M_XPO+/+
			Calm1	0.000132231	-0.305262	0.88	0.895	1	6M_XPO+/-_vs_6M_XPO+/+
			Gabra2	0.000148057	0.308087	0.937	0.891	1	6M_XPO+/-_vs_6M_XPO+/+
			Gapdh	0.00106378	-0.489197	0.56	0.607	1	6M_XPO+/-_vs_6M_XPO+/+
			Pde7b	0.00477605	-0.235959	0.844	0.887	1	6M_XPO+/-_vs_6M_XPO+/+
			Cx3cl1	0.00850276	-0.288224	0.659	0.711	1	6M_XPO+/-_vs_6M_XPO+/+
			Gm20642	0.0115923	-0.402168	0.419	0.479	1	6M_XPO+/-_vs_6M_XPO+/+
			Arhgap21	0.012743	0.160479	0.946	0.929	1	6M_XPO+/-_vs_6M_XPO+/+
			Ndfip1	0.0144396	0.138763	0.985	0.975	1	6M_XPO+/-_vs_6M_XPO+/+
			Gm42303	0.0159937	-0.370958	0.308	0.393	1	6M_XPO+/-_vs_6M_XPO+/+
			Vav3	0.0306774	-0.53614	0.314	0.377	1	6M_XPO+/-_vs_6M_XPO+/+
			Cpne9	0.0470495	0.205992	0.611	0.531	1	6M_XPO+/-_vs_6M_XPO+/+
			Junb	0.0471224	-0.404161	0.192	0.247	1	6M_XPO+/-_vs_6M_XPO+/+
			Gm15738	0.047476	-0.411412	0.461	0.49	1	6M_XPO+/-_vs_6M_XPO+/+
			Nrg3os	0.055641	-0.33852	0.611	0.603	1	6M_XPO+/-_vs_6M_XPO+/+
			Eef1a1	0.0710975	-0.342123	0.44	0.481	1	6M_XPO+/-_vs_6M_XPO+/+
			Ubb	0.110639	-0.272673	0.59	0.611	1	6M_XPO+/-_vs_6M_XPO+/+
			Atp6v0b	0.114481	0.0678523	0.955	0.95	1	6M_XPO+/-_vs_6M_XPO+/+
			Ahi1	0.12037	0.0715876	0.988	0.985	1	6M_XPO+/-_vs_6M_XPO+/+
			Arc	0.123241	-0.371858	0.281	0.326	1	6M_XPO+/-_vs_6M_XPO+/+
			Gm46367	0.142327	-0.286757	0.251	0.295	1	6M_XPO+/-_vs_6M_XPO+/+
			Rnf112	0.163008	0.0965065	0.632	0.556	1	6M_XPO+/-_vs_6M_XPO+/+
			Dnaja2	0.166445	-0.174935	0.623	0.611	1	6M_XPO+/-_vs_6M_XPO+/+
			Kcnh1	0.200345	-0.118567	0.922	0.929	1	6M_XPO+/-_vs_6M_XPO+/+
			Trim35	0.225894	-0.152399	0.578	0.588	1	6M_XPO+/-_vs_6M_XPO+/+
			Fth1	0.237142	-0.240321	0.425	0.452	1	6M_XPO+/-_vs_6M_XPO+/+
			Slc8a1	0.250454	0.0717385	0.994	0.992	1	6M_XPO+/-_vs_6M_XPO+/+
			Mdh1	0.26455	0.0248422	0.665	0.579	1	6M_XPO+/-_vs_6M_XPO+/+
			Rprml	0.302014	0.0648419	0.398	0.349	1	6M_XPO+/-_vs_6M_XPO+/+
			4930415C11Rik	0.377505	-0.331952	0.156	0.176	1	6M_XPO+/-_vs_6M_XPO+/+
			Gm15398	0.440722	-0.265503	0.422	0.423	1	6M_XPO+/-_vs_6M_XPO+/+
			Tmtc2	0.450533	-0.112495	0.784	0.762	1	6M_XPO+/-_vs_6M_XPO+/+
			Igf2bp3	0.453881	-0.223043	0.237	0.255	1	6M_XPO+/-_vs_6M_XPO+/+
			4921511C10Rik	0.466724	0.111707	0.15	0.13	1	6M_XPO+/-_vs_6M_XPO+/+
			Prkg1	0.495408	-0.152124	0.994	0.985	1	6M_XPO+/-_vs_6M_XPO+/+
			Sorcs1	0.504443	-0.0720534	0.955	0.989	1	6M_XPO+/-_vs_6M_XPO+/+
			5330438D12Rik	0.509612	-0.133406	0.473	0.479	1	6M_XPO+/-_vs_6M_XPO+/+
			Gm12027	0.696142	-0.167726	0.126	0.134	1	6M_XPO+/-_vs_6M_XPO+/+
			Syne1	0.740388	0.0289227	0.997	0.996	1	6M_XPO+/-_vs_6M_XPO+/+
			6330403K07Rik	0.781213	-0.10426	0.302	0.31	1	6M_XPO+/-_vs_6M_XPO+/+
			Hsp90ab1	0.907215	-0.116687	0.563	0.519	1	6M_XPO+/-_vs_6M_XPO+/+
			Cox5a	0.913431	-0.0724439	0.323	0.32	1	6M_XPO+/-_vs_6M_XPO+/+
			Cers6	0.91447	-0.0130142	0.904	0.912	1	6M_XPO+/-_vs_6M_XPO+/+
