# Supplementary material for: Schizophrenia-related Xpo7 haploinsufficiency leads to behavioral and nuclear transport pathologies
Source: EMBO Rep. 2025 Jan 7;26(4):948–81. doi: 10.1038/s44319-024-00362-9 (PMC11850608; doi:10.1038/s44319-024-00362-9)
Supplement: Supplementary file 7 — Source data Fig. 5 [file 44319_2024_362_MOESM7_ESM.zip › source data for Fig 5C.xlsx]

## Sheet: Sheet1
Fig 5a			Gene	p_val	avg_log2FC	pct.1	pct.2	p_val_adj	comarison
Gene	Code		Ube3a	1.34912e-40	-0.75918	0.978	0.99	2.72887e-36	3M_XPO+/-_vs_6M_XPO+/+
Ube3a	code00001100		Ubb	2.9267e-34	-1.46107	0.408	0.764	5.91983e-30	3M_XPO+/-_vs_6M_XPO+/+
Ubb	code00001100		Calm1	1.00619e-32	-0.984893	0.767	0.945	2.03523e-28	3M_XPO+/-_vs_6M_XPO+/+
Calm1	code00001100		Nrgn	1.67521e-27	-0.941439	0.775	0.899	3.38844e-23	3M_XPO+/-_vs_6M_XPO+/+
Nrgn	code00001100		Gapdh	4.74687e-27	-1.39965	0.432	0.721	9.60149e-23	3M_XPO+/-_vs_6M_XPO+/+
Gapdh	code00001100		Atp6v0b	7.38576e-22	-0.611645	0.89	0.98	1.49392e-17	3M_XPO+/-_vs_6M_XPO+/+
Atp6v0b	code00001100		Tenm2	2.93211e-19	-1.02782	0.929	0.985	5.93077e-15	3M_XPO+/-_vs_6M_XPO+/+
Gm20642	code00001100		Gm20642	1.15127e-18	-1.41678	0.266	0.523	2.32867e-14	3M_XPO+/-_vs_6M_XPO+/+
Eef1a1	code00001100		Htr1f	2.10036e-18	0.852562	0.876	0.706	4.24839e-14	3M_XPO+/-_vs_6M_XPO+/+
Gm15398	code00001100		Eef1a1	2.50114e-18	-1.19105	0.391	0.636	5.05905e-14	3M_XPO+/-_vs_6M_XPO+/+
5330438D12Rik	code00001100		Sox5	1.4874e-14	0.556355	0.961	0.884	3.00857e-10	3M_XPO+/-_vs_6M_XPO+/+
Cox8a	code00001100		Gm15398	1.22189e-13	-1.42666	0.229	0.442	2.47152e-09	3M_XPO+/-_vs_6M_XPO+/+
Calm2	code00001100		Lyst	2.0864e-13	0.609843	0.925	0.802	4.22015e-09	3M_XPO+/-_vs_6M_XPO+/+
Fth1	code00001100		5330438D12Rik	2.14631e-13	-1.04025	0.347	0.56	4.34133e-09	3M_XPO+/-_vs_6M_XPO+/+
Rpl6	code00001100		Cox8a	6.25597e-13	-1.03903	0.349	0.56	1.2654e-08	3M_XPO+/-_vs_6M_XPO+/+
Rps15	code00001100		Pdgfc	8.93517e-13	0.892987	0.645	0.42	1.80732e-08	3M_XPO+/-_vs_6M_XPO+/+
Mir99ahg	code00001100		Bmpr1b	9.34437e-13	0.76854	0.751	0.555	1.89009e-08	3M_XPO+/-_vs_6M_XPO+/+
Rpl37a	code00001100		Calm2	9.52862e-13	-0.461617	0.909	0.95	1.92735e-08	3M_XPO+/-_vs_6M_XPO+/+
mt-Co3	code00001100		Fth1	1.34592e-12	-0.962985	0.408	0.593	2.72239e-08	3M_XPO+/-_vs_6M_XPO+/+
Htr1f	code11000000		Slc35f3	1.28827e-11	0.728865	0.777	0.628	2.60578e-07	3M_XPO+/-_vs_6M_XPO+/+
Sox5	code11000000		Rpl6	1.8085e-10	-0.944663	0.331	0.515	3.65806e-06	3M_XPO+/-_vs_6M_XPO+/+
Lyst	code11000000		Me3	2.17724e-10	0.502736	0.923	0.844	4.40391e-06	3M_XPO+/-_vs_6M_XPO+/+
Pdgfc	code11000000		Rps15	5.42012e-10	-1.16297	0.189	0.367	1.09633e-05	3M_XPO+/-_vs_6M_XPO+/+
Bmpr1b	code11000000		Galnt16	1.4224e-09	0.599105	0.671	0.46	2.87708e-05	3M_XPO+/-_vs_6M_XPO+/+
Slc35f3	code11000000		Mir99ahg	2.44002e-08	-0.456636	0.888	0.935	0.000493543	3M_XPO+/-_vs_6M_XPO+/+
Galnt16	code11000000		Guf1	1.55393e-07	0.719563	0.481	0.314	0.00314314	3M_XPO+/-_vs_6M_XPO+/+
Rspo3	code11000000		Rspo3	2.31337e-07	0.723602	0.481	0.307	0.00467925	3M_XPO+/-_vs_6M_XPO+/+
Gabra2	code11000000		Gabra2	4.80792e-07	0.424718	0.89	0.839	0.00972498	3M_XPO+/-_vs_6M_XPO+/+
Csmd2	code11000000		Csmd2	8.68173e-07	0.287773	0.998	0.96	0.0175605	3M_XPO+/-_vs_6M_XPO+/+
Clstn2	code11000000		Rpl37a	1.19435e-06	-0.989201	0.146	0.276	0.0241581	3M_XPO+/-_vs_6M_XPO+/+
Col6a1	code11000000		Clstn2	2.03002e-06	0.274507	0.986	0.992	0.0410612	3M_XPO+/-_vs_6M_XPO+/+
Mef2c	code00000011		mt-Co3	2.10206e-06	-0.775945	0.381	0.535	0.0425184	3M_XPO+/-_vs_6M_XPO+/+
Homer1	code00000011		Col6a1	2.16609e-06	0.795878	0.43	0.289	0.0438136	3M_XPO+/-_vs_6M_XPO+/+
Phka2	code00110000		Phka2	0.000879076	0.352129	0.641	0.545	1	3M_XPO+/-_vs_6M_XPO+/+
Me3	code11100000		Homer1	0.000962045	-0.357547	0.974	0.975	1	3M_XPO+/-_vs_6M_XPO+/+
Guf1	code11010000		Mef2c	0.0146476	-0.111488	1	1	1	3M_XPO+/-_vs_6M_XPO+/+
Tenm2	code00001110		Mef2c	1.18691e-09	-0.324192	1	1	2.40077e-05	6M_XPO+/-_vs_3M_XPO+/+
			Phka2	8.77624e-08	0.604445	0.682	0.549	0.00177517	6M_XPO+/-_vs_3M_XPO+/+
			Guf1	3.45828e-07	0.725326	0.455	0.292	0.00699505	6M_XPO+/-_vs_3M_XPO+/+
			Homer1	2.06934e-06	-0.495101	0.955	0.981	0.0418566	6M_XPO+/-_vs_3M_XPO+/+
			mt-Co3	3.69441e-05	-0.802575	0.402	0.528	0.747268	6M_XPO+/-_vs_3M_XPO+/+
			Gapdh	6.23292e-05	0.406181	0.67	0.563	1	6M_XPO+/-_vs_3M_XPO+/+
			Galnt16	0.000133716	0.408976	0.64	0.509	1	6M_XPO+/-_vs_3M_XPO+/+
			Tenm2	0.000338948	-0.373317	0.938	0.943	1	6M_XPO+/-_vs_3M_XPO+/+
			Mir99ahg	0.000388933	-0.294233	0.896	0.916	1	6M_XPO+/-_vs_3M_XPO+/+
			Lyst	0.000455351	0.275874	0.863	0.83	1	6M_XPO+/-_vs_3M_XPO+/+
			Ube3a	0.000579452	0.189888	0.997	0.993	1	6M_XPO+/-_vs_3M_XPO+/+
			Me3	0.000622165	0.214077	0.94	0.878	1	6M_XPO+/-_vs_3M_XPO+/+
			Ubb	0.00114743	0.325359	0.688	0.599	1	6M_XPO+/-_vs_3M_XPO+/+
			Calm1	0.00887735	0.200834	0.899	0.854	1	6M_XPO+/-_vs_3M_XPO+/+
			Gabra2	0.009526	0.176303	0.866	0.786	1	6M_XPO+/-_vs_3M_XPO+/+
			Nrgn	0.0111941	0.182188	0.878	0.828	1	6M_XPO+/-_vs_3M_XPO+/+
			5330438D12Rik	0.0163216	0.306797	0.554	0.492	1	6M_XPO+/-_vs_3M_XPO+/+
			Rspo3	0.0170244	0.499579	0.384	0.317	1	6M_XPO+/-_vs_3M_XPO+/+
			Col6a1	0.0202554	0.416002	0.366	0.298	1	6M_XPO+/-_vs_3M_XPO+/+
			Bmpr1b	0.0510531	0.221371	0.604	0.575	1	6M_XPO+/-_vs_3M_XPO+/+
			Clstn2	0.0784849	-0.128344	0.979	0.991	1	6M_XPO+/-_vs_3M_XPO+/+
			Gm20642	0.0944908	0.237039	0.464	0.419	1	6M_XPO+/-_vs_3M_XPO+/+
			Sox5	0.102046	0.0567214	0.935	0.913	1	6M_XPO+/-_vs_3M_XPO+/+
			Slc35f3	0.124124	0.211726	0.705	0.683	1	6M_XPO+/-_vs_3M_XPO+/+
			Calm2	0.155754	0.0728373	0.932	0.926	1	6M_XPO+/-_vs_3M_XPO+/+
			Cox8a	0.214718	-0.160958	0.506	0.54	1	6M_XPO+/-_vs_3M_XPO+/+
			Pdgfc	0.272396	0.195028	0.53	0.501	1	6M_XPO+/-_vs_3M_XPO+/+
			Eef1a1	0.285955	0.112631	0.548	0.521	1	6M_XPO+/-_vs_3M_XPO+/+
			Htr1f	0.41212	0.0516337	0.744	0.724	1	6M_XPO+/-_vs_3M_XPO+/+
			Rpl37a	0.446798	-0.0780532	0.244	0.268	1	6M_XPO+/-_vs_3M_XPO+/+
			Fth1	0.496429	0.0495239	0.565	0.547	1	6M_XPO+/-_vs_3M_XPO+/+
			Csmd2	0.541265	0.0138592	0.994	0.986	1	6M_XPO+/-_vs_3M_XPO+/+
			Gm15398	0.597121	-0.132209	0.396	0.357	1	6M_XPO+/-_vs_3M_XPO+/+
			Rps15	0.598391	0.0984268	0.345	0.328	1	6M_XPO+/-_vs_3M_XPO+/+
			Atp6v0b	0.853741	0.00143702	0.973	0.959	1	6M_XPO+/-_vs_3M_XPO+/+
			Rpl6	0.921752	-0.00363454	0.509	0.511	1	6M_XPO+/-_vs_3M_XPO+/+
			Atp6v0b	2.30221e-16	-0.499672	0.89	0.959	4.65667e-12	3M_XPO+/-_vs_3M_XPO+/+
			Ube3a	3.99776e-15	-0.38056	0.978	0.993	8.08628e-11	3M_XPO+/-_vs_3M_XPO+/+
			Tenm2	1.17387e-14	-0.96722	0.929	0.943	2.37438e-10	3M_XPO+/-_vs_3M_XPO+/+
			Htr1f	1.64246e-14	0.622057	0.876	0.724	3.32221e-10	3M_XPO+/-_vs_3M_XPO+/+
			Calm1	8.62465e-13	-0.55246	0.767	0.854	1.74451e-08	3M_XPO+/-_vs_3M_XPO+/+
			Cox8a	1.99077e-11	-0.836804	0.349	0.54	4.02673e-07	3M_XPO+/-_vs_3M_XPO+/+
			Ubb	3.00263e-11	-0.755619	0.408	0.599	6.07342e-07	3M_XPO+/-_vs_3M_XPO+/+
			Lyst	5.09648e-11	0.458794	0.925	0.83	1.03086e-06	3M_XPO+/-_vs_3M_XPO+/+
			Csmd2	7.21592e-11	0.322177	0.998	0.986	1.45956e-06	3M_XPO+/-_vs_3M_XPO+/+
			Guf1	1.02372e-10	0.780774	0.481	0.292	2.07068e-06	3M_XPO+/-_vs_3M_XPO+/+
			Rpl6	1.48432e-10	-0.844248	0.331	0.511	3.00234e-06	3M_XPO+/-_vs_3M_XPO+/+
			Gabra2	1.8383e-10	0.457166	0.89	0.786	3.71834e-06	3M_XPO+/-_vs_3M_XPO+/+
			Bmpr1b	3.81312e-10	0.559085	0.751	0.575	7.71281e-06	3M_XPO+/-_vs_3M_XPO+/+
			Mir99ahg	5.68096e-10	-0.545745	0.888	0.916	1.14909e-05	3M_XPO+/-_vs_3M_XPO+/+
			Clstn2	5.97114e-09	0.310136	0.986	0.991	0.000120778	3M_XPO+/-_vs_3M_XPO+/+
			Slc35f3	9.3364e-09	0.558532	0.777	0.683	0.000188847	3M_XPO+/-_vs_3M_XPO+/+
			Fth1	1.07219e-08	-0.775233	0.408	0.547	0.000216872	3M_XPO+/-_vs_3M_XPO+/+
			Galnt16	2.02344e-08	0.521573	0.671	0.509	0.000409282	3M_XPO+/-_vs_3M_XPO+/+
			Gm20642	2.26952e-08	-0.861521	0.266	0.419	0.000459055	3M_XPO+/-_vs_3M_XPO+/+
			mt-Co3	4.04137e-08	-0.858656	0.381	0.528	0.000817448	3M_XPO+/-_vs_3M_XPO+/+
			Rspo3	4.22551e-08	0.689367	0.481	0.317	0.000854695	3M_XPO+/-_vs_3M_XPO+/+
			Gapdh	5.0072e-08	-0.737107	0.432	0.563	0.00101281	3M_XPO+/-_vs_3M_XPO+/+
			5330438D12Rik	5.75468e-08	-0.733727	0.347	0.492	0.001164	3M_XPO+/-_vs_3M_XPO+/+
			Rps15	9.8286e-08	-0.934169	0.189	0.328	0.00198803	3M_XPO+/-_vs_3M_XPO+/+
			Eef1a1	1.46598e-07	-0.742727	0.391	0.521	0.00296523	3M_XPO+/-_vs_3M_XPO+/+
			Calm2	1.86492e-07	-0.322093	0.909	0.926	0.00377218	3M_XPO+/-_vs_3M_XPO+/+
			Sox5	2.56691e-07	0.30854	0.961	0.913	0.0051921	3M_XPO+/-_vs_3M_XPO+/+
			Gm15398	3.1652e-07	-1.06148	0.229	0.357	0.00640225	3M_XPO+/-_vs_3M_XPO+/+
			Nrgn	5.78256e-07	-0.476036	0.775	0.828	0.0116964	3M_XPO+/-_vs_3M_XPO+/+
			Col6a1	6.56094e-07	0.772022	0.43	0.298	0.0132708	3M_XPO+/-_vs_3M_XPO+/+
			Me3	7.24217e-07	0.335095	0.923	0.878	0.0146487	3M_XPO+/-_vs_3M_XPO+/+
			Rpl37a	9.62464e-07	-0.915633	0.146	0.268	0.0194678	3M_XPO+/-_vs_3M_XPO+/+
			Pdgfc	1.57758e-06	0.449689	0.645	0.501	0.0319097	3M_XPO+/-_vs_3M_XPO+/+
			Phka2	0.000423463	0.339331	0.641	0.549	1	3M_XPO+/-_vs_3M_XPO+/+
			Mef2c	0.000652704	-0.17342	1	1	1	3M_XPO+/-_vs_3M_XPO+/+
			Homer1	0.0220251	-0.326581	0.974	0.981	1	3M_XPO+/-_vs_3M_XPO+/+
			Homer1	5.84966e-08	-0.526068	0.955	0.975	0.00118321	6M_XPO+/-_vs_6M_XPO+/+
			Mef2c	1.59634e-07	-0.26226	1	1	0.00322891	6M_XPO+/-_vs_6M_XPO+/+
			Phka2	4.28021e-07	0.617243	0.682	0.545	0.00865758	6M_XPO+/-_vs_6M_XPO+/+
			Me3	6.55977e-07	0.381718	0.94	0.844	0.0132684	6M_XPO+/-_vs_6M_XPO+/+
			Tenm2	1.08423e-06	-0.433919	0.938	0.985	0.0219308	6M_XPO+/-_vs_6M_XPO+/+
			Lyst	7.61278e-06	0.426923	0.863	0.802	0.153984	6M_XPO+/-_vs_6M_XPO+/+
			Galnt16	7.71924e-06	0.486508	0.64	0.46	0.156137	6M_XPO+/-_vs_6M_XPO+/+
			Sox5	9.91954e-06	0.304536	0.935	0.884	0.200643	6M_XPO+/-_vs_6M_XPO+/+
			Guf1	3.68805e-05	0.664114	0.455	0.314	0.745983	6M_XPO+/-_vs_6M_XPO+/+
			Ube3a	0.000145171	-0.188732	0.997	0.99	1	6M_XPO+/-_vs_6M_XPO+/+
			Nrgn	0.000268293	-0.283216	0.878	0.899	1	6M_XPO+/-_vs_6M_XPO+/+
			mt-Co3	0.000388904	-0.719865	0.402	0.535	1	6M_XPO+/-_vs_6M_XPO+/+
			Pdgfc	0.000432899	0.638327	0.53	0.42	1	6M_XPO+/-_vs_6M_XPO+/+
			Ubb	0.00106277	-0.380091	0.688	0.764	1	6M_XPO+/-_vs_6M_XPO+/+
			Mir99ahg	0.00182267	-0.205124	0.896	0.935	1	6M_XPO+/-_vs_6M_XPO+/+
			Bmpr1b	0.00220729	0.430826	0.604	0.555	1	6M_XPO+/-_vs_6M_XPO+/+
			Slc35f3	0.00317311	0.382059	0.705	0.628	1	6M_XPO+/-_vs_6M_XPO+/+
			Calm1	0.00764105	-0.2316	0.899	0.945	1	6M_XPO+/-_vs_6M_XPO+/+
			Eef1a1	0.0107753	-0.335689	0.548	0.636	1	6M_XPO+/-_vs_6M_XPO+/+
			Clstn2	0.0128197	-0.163973	0.979	0.992	1	6M_XPO+/-_vs_6M_XPO+/+
			Rspo3	0.0150167	0.533814	0.384	0.307	1	6M_XPO+/-_vs_6M_XPO+/+
			Col6a1	0.0166352	0.439858	0.366	0.289	1	6M_XPO+/-_vs_6M_XPO+/+
			Cox8a	0.0225506	-0.363182	0.506	0.56	1	6M_XPO+/-_vs_6M_XPO+/+
			Htr1f	0.022748	0.282139	0.744	0.706	1	6M_XPO+/-_vs_6M_XPO+/+
			Gm20642	0.0368244	-0.318218	0.464	0.523	1	6M_XPO+/-_vs_6M_XPO+/+
			Gm15398	0.0384324	-0.497381	0.396	0.442	1	6M_XPO+/-_vs_6M_XPO+/+
			Atp6v0b	0.0734725	-0.110536	0.973	0.98	1	6M_XPO+/-_vs_6M_XPO+/+
			Gapdh	0.0753366	-0.25636	0.67	0.721	1	6M_XPO+/-_vs_6M_XPO+/+
			Gabra2	0.112054	0.143854	0.866	0.839	1	6M_XPO+/-_vs_6M_XPO+/+
			Fth1	0.293864	-0.138228	0.565	0.593	1	6M_XPO+/-_vs_6M_XPO+/+
			Rpl37a	0.316945	-0.151621	0.244	0.276	1	6M_XPO+/-_vs_6M_XPO+/+
			Calm2	0.457543	-0.0666865	0.932	0.95	1	6M_XPO+/-_vs_6M_XPO+/+
			Rps15	0.472954	-0.130373	0.345	0.367	1	6M_XPO+/-_vs_6M_XPO+/+
			Rpl6	0.583757	-0.104049	0.509	0.515	1	6M_XPO+/-_vs_6M_XPO+/+
			Csmd2	0.718341	-0.0205447	0.994	0.96	1	6M_XPO+/-_vs_6M_XPO+/+
			5330438D12Rik	0.990744	0.0002722	0.554	0.56	1	6M_XPO+/-_vs_6M_XPO+/+
