# Supplementary material for: Schizophrenia-related Xpo7 haploinsufficiency leads to behavioral and nuclear transport pathologies
Source: EMBO Rep. 2025 Jan 7;26(4):948–81. doi: 10.1038/s44319-024-00362-9 (PMC11850608; doi:10.1038/s44319-024-00362-9)
Supplement: Supplementary file 7 — Source data Fig. 5 [file 44319_2024_362_MOESM7_ESM.zip › source data for Fig 5D.xlsx]

## Sheet: Sheet1
Gene	Code		Gene	p_val	avg_log2FC	pct.1	pct.2	p_val_adj	comarison
Grik4	code11000000		Malat1	1.16294e-131	-0.935487	1	1	2.35228e-127	3M_XPO+/-_vs_6M_XPO+/+
Frmpd4	code11000000		Gapdh	2.66078e-43	-1.70153	0.373	0.74	5.38197e-39	3M_XPO+/-_vs_6M_XPO+/+
Igsf21	code11000000		Ubb	4.00345e-41	-1.5696	0.459	0.779	8.09777e-37	3M_XPO+/-_vs_6M_XPO+/+
Sorcs1	code11000000		Gm20642	6.0258e-31	-1.80551	0.213	0.536	1.21884e-26	3M_XPO+/-_vs_6M_XPO+/+
Trabd2b	code11000000		Ube3a	4.57827e-28	-0.647173	0.966	0.991	9.26047e-24	3M_XPO+/-_vs_6M_XPO+/+
Slc35f3	code11000000		Grik4	6.84684e-23	0.728837	0.909	0.802	1.38491e-18	3M_XPO+/-_vs_6M_XPO+/+
Plcxd3	code11000000		Tenm2	1.15077e-22	-0.757002	0.946	0.977	2.32766e-18	3M_XPO+/-_vs_6M_XPO+/+
Ptpru	code11000000		Frmpd4	3.72186e-22	0.425914	1	1	7.52821e-18	3M_XPO+/-_vs_6M_XPO+/+
Scai	code11000000		Atp6v0b	8.58507e-22	-0.598943	0.913	0.956	1.7365e-17	3M_XPO+/-_vs_6M_XPO+/+
Lrrtm3	code11000000		Igsf21	5.02511e-19	0.806123	0.815	0.648	1.01643e-14	3M_XPO+/-_vs_6M_XPO+/+
Neto1	code11000000		Nrg3os	1.31059e-18	-1.06871	0.471	0.69	2.65094e-14	3M_XPO+/-_vs_6M_XPO+/+
Ncoa1	code11000000		Fth1	1.77553e-18	-1.06834	0.35	0.607	3.59136e-14	3M_XPO+/-_vs_6M_XPO+/+
Col5a1	code11000000		Ahi1	2.99298e-16	-0.353463	0.998	1	6.05389e-12	3M_XPO+/-_vs_6M_XPO+/+
Clstn2	code11000000		Sorcs1	4.63392e-16	0.944084	0.768	0.66	9.37303e-12	3M_XPO+/-_vs_6M_XPO+/+
Zbtb16	code11000000		Trabd2b	5.52992e-16	0.868339	0.751	0.552	1.11854e-11	3M_XPO+/-_vs_6M_XPO+/+
Me3	code11000000		Slc35f3	1.39085e-14	0.47971	0.958	0.887	2.81327e-10	3M_XPO+/-_vs_6M_XPO+/+
Atrnl1	code11000000		Plcxd3	2.90493e-14	1.0634	0.551	0.324	5.87581e-10	3M_XPO+/-_vs_6M_XPO+/+
Ephb1	code11000000		Ptpru	4.90565e-14	1.13309	0.452	0.232	9.92267e-10	3M_XPO+/-_vs_6M_XPO+/+
Adcy9	code11000000		Scai	3.99804e-13	0.424063	0.978	0.94	8.08684e-09	3M_XPO+/-_vs_6M_XPO+/+
Dpp6	code11000000		Arc	8.007e-13	-1.59561	0.156	0.336	1.61958e-08	3M_XPO+/-_vs_6M_XPO+/+
Camk4	code11000000		Lrrtm3	1.34675e-12	0.336204	0.997	0.993	2.72408e-08	3M_XPO+/-_vs_6M_XPO+/+
Gapdh	code00001100		Kcnq5	8.6854e-12	-0.886811	0.682	0.816	1.7568e-07	3M_XPO+/-_vs_6M_XPO+/+
Ubb	code00001100		Neto1	1.97169e-11	0.413859	0.988	0.975	3.98814e-07	3M_XPO+/-_vs_6M_XPO+/+
Gm20642	code00001100		Ncoa1	2.43787e-11	0.401667	0.953	0.878	4.93109e-07	3M_XPO+/-_vs_6M_XPO+/+
Ube3a	code00001100		Col5a1	7.17076e-11	1.26084	0.382	0.205	1.45043e-06	3M_XPO+/-_vs_6M_XPO+/+
Atp6v0b	code00001100		Clstn2	3.41374e-10	0.47119	0.936	0.897	6.90497e-06	3M_XPO+/-_vs_6M_XPO+/+
Nrg3os	code00001100		Zbtb16	3.44319e-10	0.476496	0.812	0.697	6.96454e-06	3M_XPO+/-_vs_6M_XPO+/+
Fth1	code00001100		Me3	1.66606e-09	0.383348	0.953	0.917	3.36994e-05	3M_XPO+/-_vs_6M_XPO+/+
Ahi1	code00001100		Gm35188	3.53028e-09	-1.50531	0.074	0.198	7.1407e-05	3M_XPO+/-_vs_6M_XPO+/+
Arc	code00001100		Atrnl1	2.04608e-08	0.2615	0.995	0.993	0.000413861	3M_XPO+/-_vs_6M_XPO+/+
Kcnq5	code00001100		Ephb1	4.4234e-07	0.45652	0.813	0.717	0.00894722	3M_XPO+/-_vs_6M_XPO+/+
Gm35188	code00001100		Adcy9	6.38545e-07	0.279134	0.966	0.945	0.0129159	3M_XPO+/-_vs_6M_XPO+/+
Runx1t1	code00000011		Dpp6	9.20723e-07	0.509382	0.647	0.499	0.0186235	3M_XPO+/-_vs_6M_XPO+/+
Malat1	code00001110		Camk4	2.04906e-06	0.315952	0.956	0.924	0.0414463	3M_XPO+/-_vs_6M_XPO+/+
Tenm2	code00001110		Runx1t1	0.667911	-0.0338208	0.869	0.871	1	3M_XPO+/-_vs_6M_XPO+/+
			Malat1	8.19532e-18	0.227872	1	1	1.65767e-13	6M_XPO+/-_vs_3M_XPO+/+
			Runx1t1	1.33302e-08	-0.408792	0.75	0.861	0.00026963	6M_XPO+/-_vs_3M_XPO+/+
			Ubb	4.56417e-06	0.504384	0.669	0.563	0.0923195	6M_XPO+/-_vs_3M_XPO+/+
			Zbtb16	3.45011e-05	0.38852	0.721	0.612	0.697853	6M_XPO+/-_vs_3M_XPO+/+
			Gapdh	0.00132407	0.266453	0.655	0.553	1	6M_XPO+/-_vs_3M_XPO+/+
			Ahi1	0.00272366	0.138326	1	0.999	1	6M_XPO+/-_vs_3M_XPO+/+
			Slc35f3	0.006204	-0.186423	0.91	0.892	1	6M_XPO+/-_vs_3M_XPO+/+
			Ube3a	0.0116728	0.102337	0.995	0.988	1	6M_XPO+/-_vs_3M_XPO+/+
			Igsf21	0.0182337	-0.257432	0.681	0.721	1	6M_XPO+/-_vs_3M_XPO+/+
			Gm35188	0.0219608	0.439166	0.224	0.169	1	6M_XPO+/-_vs_3M_XPO+/+
			Ncoa1	0.0242849	-0.133546	0.912	0.889	1	6M_XPO+/-_vs_3M_XPO+/+
			Trabd2b	0.0291427	0.156665	0.607	0.52	1	6M_XPO+/-_vs_3M_XPO+/+
			Clstn2	0.0330036	-0.218166	0.905	0.909	1	6M_XPO+/-_vs_3M_XPO+/+
			Lrrtm3	0.0341828	0.100983	0.99	0.992	1	6M_XPO+/-_vs_3M_XPO+/+
			Ephb1	0.0462759	-0.253724	0.681	0.7	1	6M_XPO+/-_vs_3M_XPO+/+
			Gm20642	0.0674971	0.186293	0.469	0.416	1	6M_XPO+/-_vs_3M_XPO+/+
			Tenm2	0.122639	-0.196567	0.95	0.956	1	6M_XPO+/-_vs_3M_XPO+/+
			Frmpd4	0.168417	0.0603754	1	1	1	6M_XPO+/-_vs_3M_XPO+/+
			Fth1	0.173159	0.187518	0.519	0.487	1	6M_XPO+/-_vs_3M_XPO+/+
			Neto1	0.181602	-0.0842969	0.952	0.964	1	6M_XPO+/-_vs_3M_XPO+/+
			Adcy9	0.271699	0.0591761	0.94	0.96	1	6M_XPO+/-_vs_3M_XPO+/+
			Sorcs1	0.271846	0.142257	0.676	0.672	1	6M_XPO+/-_vs_3M_XPO+/+
			Atrnl1	0.280596	0.0446946	0.99	0.992	1	6M_XPO+/-_vs_3M_XPO+/+
			Col5a1	0.386514	-0.212826	0.217	0.235	1	6M_XPO+/-_vs_3M_XPO+/+
			Atp6v0b	0.387378	0.0459091	0.957	0.941	1	6M_XPO+/-_vs_3M_XPO+/+
			Kcnq5	0.415028	0.221575	0.826	0.861	1	6M_XPO+/-_vs_3M_XPO+/+
			Plcxd3	0.469431	-0.112825	0.402	0.419	1	6M_XPO+/-_vs_3M_XPO+/+
			Nrg3os	0.48979	0.0465009	0.617	0.589	1	6M_XPO+/-_vs_3M_XPO+/+
			Grik4	0.544848	-0.0645197	0.855	0.844	1	6M_XPO+/-_vs_3M_XPO+/+
			Arc	0.571035	0.064102	0.29	0.273	1	6M_XPO+/-_vs_3M_XPO+/+
			Me3	0.638146	-0.0360023	0.917	0.935	1	6M_XPO+/-_vs_3M_XPO+/+
			Scai	0.647158	0.0224935	0.979	0.961	1	6M_XPO+/-_vs_3M_XPO+/+
			Ptpru	0.714577	0.0498058	0.333	0.324	1	6M_XPO+/-_vs_3M_XPO+/+
			Camk4	0.894562	0.0170463	0.912	0.933	1	6M_XPO+/-_vs_3M_XPO+/+
			Dpp6	0.962059	0.05223	0.536	0.531	1	6M_XPO+/-_vs_3M_XPO+/+
			Malat1	6.79982e-52	-0.417112	1	1	1.3754e-47	3M_XPO+/-_vs_3M_XPO+/+
			Atp6v0b	1.50124e-20	-0.505032	0.913	0.941	3.03655e-16	3M_XPO+/-_vs_3M_XPO+/+
			Kcnq5	6.31179e-20	-0.752499	0.682	0.861	1.27669e-15	3M_XPO+/-_vs_3M_XPO+/+
			Trabd2b	5.44474e-18	0.694774	0.751	0.52	1.10131e-13	3M_XPO+/-_vs_3M_XPO+/+
			Zbtb16	2.90634e-17	0.612756	0.812	0.612	5.87866e-13	3M_XPO+/-_vs_3M_XPO+/+
			Sorcs1	4.18459e-17	0.828969	0.768	0.672	8.46417e-13	3M_XPO+/-_vs_3M_XPO+/+
			Gm20642	3.77711e-16	-1.19325	0.213	0.416	7.63996e-12	3M_XPO+/-_vs_3M_XPO+/+
			Gapdh	5.78224e-15	-1.07986	0.373	0.553	1.16957e-10	3M_XPO+/-_vs_3M_XPO+/+
			Grik4	7.41634e-15	0.464519	0.909	0.844	1.5001e-10	3M_XPO+/-_vs_3M_XPO+/+
			Frmpd4	1.75969e-14	0.26831	1	1	3.55933e-10	3M_XPO+/-_vs_3M_XPO+/+
			Ahi1	3.0636e-12	-0.257482	0.998	0.999	6.19675e-08	3M_XPO+/-_vs_3M_XPO+/+
			Lrrtm3	2.47107e-11	0.254042	0.997	0.992	4.99824e-07	3M_XPO+/-_vs_3M_XPO+/+
			Me3	7.62496e-11	0.338821	0.953	0.935	1.5423e-06	3M_XPO+/-_vs_3M_XPO+/+
			Atrnl1	1.20889e-10	0.254333	0.995	0.992	2.44522e-06	3M_XPO+/-_vs_3M_XPO+/+
			Clstn2	7.92998e-10	0.36705	0.936	0.909	1.604e-05	3M_XPO+/-_vs_3M_XPO+/+
			Col5a1	1.43137e-09	0.906789	0.382	0.235	2.89523e-05	3M_XPO+/-_vs_3M_XPO+/+
			Scai	3.67801e-09	0.296343	0.978	0.961	7.43951e-05	3M_XPO+/-_vs_3M_XPO+/+
			Ube3a	4.80853e-09	-0.278288	0.966	0.988	9.72622e-05	3M_XPO+/-_vs_3M_XPO+/+
			Nrg3os	6.41927e-09	-0.682635	0.471	0.589	0.000129843	3M_XPO+/-_vs_3M_XPO+/+
			Ephb1	8.14351e-09	0.417312	0.813	0.7	0.000164719	3M_XPO+/-_vs_3M_XPO+/+
			Tenm2	1.70831e-08	-0.541932	0.946	0.956	0.00034554	3M_XPO+/-_vs_3M_XPO+/+
			Neto1	2.94107e-08	0.271068	0.988	0.964	0.00059489	3M_XPO+/-_vs_3M_XPO+/+
			Ubb	3.53531e-08	-0.71814	0.459	0.563	0.000715088	3M_XPO+/-_vs_3M_XPO+/+
			Arc	3.54579e-08	-1.25553	0.156	0.273	0.000717207	3M_XPO+/-_vs_3M_XPO+/+
			Slc35f3	3.88608e-08	0.285228	0.958	0.892	0.000786038	3M_XPO+/-_vs_3M_XPO+/+
			Fth1	5.08663e-08	-0.654007	0.35	0.487	0.00102887	3M_XPO+/-_vs_3M_XPO+/+
			Ncoa1	6.44146e-08	0.270845	0.953	0.889	0.00130291	3M_XPO+/-_vs_3M_XPO+/+
			Adcy9	6.77294e-08	0.258939	0.966	0.96	0.00136996	3M_XPO+/-_vs_3M_XPO+/+
			Gm35188	1.58964e-07	-1.27793	0.074	0.169	0.00321537	3M_XPO+/-_vs_3M_XPO+/+
			Dpp6	1.0847e-06	0.458756	0.647	0.531	0.0219403	3M_XPO+/-_vs_3M_XPO+/+
			Igsf21	1.33619e-06	0.303364	0.815	0.721	0.027027	3M_XPO+/-_vs_3M_XPO+/+
			Plcxd3	1.4118e-06	0.513343	0.551	0.419	0.0285565	3M_XPO+/-_vs_3M_XPO+/+
			Camk4	1.86714e-06	0.26178	0.956	0.933	0.0377667	3M_XPO+/-_vs_3M_XPO+/+
			Ptpru	2.28845e-06	0.519693	0.452	0.324	0.0462885	3M_XPO+/-_vs_3M_XPO+/+
			Runx1t1	0.609252	-0.0281056	0.869	0.861	1	3M_XPO+/-_vs_3M_XPO+/+
			Malat1	4.73282e-23	-0.290503	1	1	9.57308e-19	6M_XPO+/-_vs_6M_XPO+/+
			Tenm2	5.55513e-08	-0.411637	0.95	0.977	0.00112364	6M_XPO+/-_vs_6M_XPO+/+
			Runx1t1	6.5102e-07	-0.414507	0.75	0.871	0.0131682	6M_XPO+/-_vs_6M_XPO+/+
			Ube3a	9.2545e-05	-0.266548	0.995	0.991	1	6M_XPO+/-_vs_6M_XPO+/+
			Gapdh	0.000141047	-0.355218	0.655	0.74	1	6M_XPO+/-_vs_6M_XPO+/+
			Ubb	0.000183994	-0.34708	0.669	0.779	1	6M_XPO+/-_vs_6M_XPO+/+
			Ptpru	0.000344932	0.663201	0.333	0.232	1	6M_XPO+/-_vs_6M_XPO+/+
			Frmpd4	0.000457757	0.21798	1	1	1	6M_XPO+/-_vs_6M_XPO+/+
			Gm20642	0.00380695	-0.425972	0.469	0.536	1	6M_XPO+/-_vs_6M_XPO+/+
			Lrrtm3	0.00418865	0.183146	0.99	0.993	1	6M_XPO+/-_vs_6M_XPO+/+
			Nrg3os	0.00538339	-0.339571	0.617	0.69	1	6M_XPO+/-_vs_6M_XPO+/+
			Scai	0.00627773	0.150213	0.979	0.94	1	6M_XPO+/-_vs_6M_XPO+/+
			Plcxd3	0.00949178	0.437235	0.402	0.324	1	6M_XPO+/-_vs_6M_XPO+/+
			Zbtb16	0.0122882	0.25226	0.721	0.697	1	6M_XPO+/-_vs_6M_XPO+/+
			Fth1	0.0153275	-0.226813	0.519	0.607	1	6M_XPO+/-_vs_6M_XPO+/+
			Grik4	0.0193078	0.199798	0.855	0.802	1	6M_XPO+/-_vs_6M_XPO+/+
			Trabd2b	0.0258593	0.33023	0.607	0.552	1	6M_XPO+/-_vs_6M_XPO+/+
			Igsf21	0.0443994	0.245327	0.681	0.648	1	6M_XPO+/-_vs_6M_XPO+/+
			Ephb1	0.0558819	-0.214516	0.681	0.717	1	6M_XPO+/-_vs_6M_XPO+/+
			Sorcs1	0.0803742	0.257371	0.676	0.66	1	6M_XPO+/-_vs_6M_XPO+/+
			Arc	0.126634	-0.275973	0.29	0.336	1	6M_XPO+/-_vs_6M_XPO+/+
			Clstn2	0.168018	-0.114026	0.905	0.897	1	6M_XPO+/-_vs_6M_XPO+/+
			Adcy9	0.227471	0.0793714	0.94	0.945	1	6M_XPO+/-_vs_6M_XPO+/+
			Kcnq5	0.271455	0.0872629	0.826	0.816	1	6M_XPO+/-_vs_6M_XPO+/+
			Gm35188	0.314426	0.211781	0.224	0.198	1	6M_XPO+/-_vs_6M_XPO+/+
			Atrnl1	0.425842	0.0518614	0.99	0.993	1	6M_XPO+/-_vs_6M_XPO+/+
			Dpp6	0.436882	0.102856	0.536	0.499	1	6M_XPO+/-_vs_6M_XPO+/+
			Atp6v0b	0.468711	-0.048002	0.957	0.956	1	6M_XPO+/-_vs_6M_XPO+/+
			Ahi1	0.54181	0.0423446	1	1	1	6M_XPO+/-_vs_6M_XPO+/+
			Camk4	0.558389	0.0712187	0.912	0.924	1	6M_XPO+/-_vs_6M_XPO+/+
			Col5a1	0.620749	0.141229	0.217	0.205	1	6M_XPO+/-_vs_6M_XPO+/+
			Me3	0.746413	0.00852533	0.917	0.917	1	6M_XPO+/-_vs_6M_XPO+/+
			Neto1	0.761151	0.0584943	0.952	0.975	1	6M_XPO+/-_vs_6M_XPO+/+
			Slc35f3	0.784102	0.00805977	0.91	0.887	1	6M_XPO+/-_vs_6M_XPO+/+
			Ncoa1	0.953664	-0.00272335	0.912	0.878	1	6M_XPO+/-_vs_6M_XPO+/+
