# Supplementary material for: Schizophrenia-related Xpo7 haploinsufficiency leads to behavioral and nuclear transport pathologies
Source: EMBO Rep. 2025 Jan 7;26(4):948–81. doi: 10.1038/s44319-024-00362-9 (PMC11850608; doi:10.1038/s44319-024-00362-9)
Supplement: Supplementary file 8 — Source data Fig. 6 [file 44319_2024_362_MOESM8_ESM.zip]

Archive with 4 entries (4 files):
- source data for Fig 6C.xlsx
- source data for Fig 6D.xlsx
- source data for Fig 6E.xlsx
- source data for Fig 6F.xlsx
