# Supplementary material for: Schizophrenia-related Xpo7 haploinsufficiency leads to behavioral and nuclear transport pathologies
Source: EMBO Rep. 2025 Jan 7;26(4):948–81. doi: 10.1038/s44319-024-00362-9 (PMC11850608; doi:10.1038/s44319-024-00362-9)
Supplement: Supplementary file 8 — Source data Fig. 6 [file 44319_2024_362_MOESM8_ESM.zip › source data for Fig 6D.xlsx]

## Sheet: Sheet1
Fig6D	DOWN	UP
iSPN	56	35
dSPN	95	80
eSPN	1	7
PV	1	0
Lamp5	0	0
Vip	0	0
clu9	15	57
Sst	0	0
clu8	1	4
clu14	0	0
clu12	0	1
