# Supplementary material for: Schizophrenia-related Xpo7 haploinsufficiency leads to behavioral and nuclear transport pathologies
Source: EMBO Rep. 2025 Jan 7;26(4):948–81. doi: 10.1038/s44319-024-00362-9 (PMC11850608; doi:10.1038/s44319-024-00362-9)
Supplement: Supplementary file 8 — Source data Fig. 6 [file 44319_2024_362_MOESM8_ESM.zip › source data for Fig 6E.xlsx]

## Sheet: Sheet1
dSPN
Gene	Code
Ryr2	code11000000
Syne1	code11000000
Fat3	code11000000
Slc35f3	code11000000
Tll1	code11000000
Grin2a	code11000000
Prkd1	code11100000
Nav2	code11000000
Lrrk2	code11000000
Pde2a	code11000000
Cadps	code11000000
Herc1	code11000000
Rbfox3	code11000000
Efr3b	code11000000
Camk1d	code11000000
Epb41l3	code11000000
Kcnj3	code11000000
Camkk2	code11000000
Sez6	code11000000
Trio	code11000000
Wscd2	code11000000
Rerg	code11000000
Trpc5	code11000000
Malat1	code00001100
Tenm2	code00001110
Zbtb20	code00001110
Lrrc4c	code00001100
2024-03-01	code00001110
Cadm1	code00001110
Ahi1	code00001100
Gm32647	code00001100
Ctnna3	code00001100
Ubb	code00001100
5330438D12Rik	code00001100
Gm20275	code00001100
Gapdh	code00001100
Scg2	code00001100
Stard5	code00001110
Itm2b	code00001100
Cntn5	code00001100
Mir99ahg	code00001100
Cox4i1	code00001100
Aldoa	code00001100
Cd81	code00001100
A330015K06Rik	code00001100
Ubc	code00001100
Mdh1	code00001100
Gap43	code00001100
Chchd10	code00001100
Pcdh17	code00001100
Calm1	code00001100
Ndfip1	code00001100
Tuba1a	code00001100
Gulp1	code00001100
Unc13c	code00001100
Abi3bp	code00110000
Cntn4	code00110000
