# Supplementary material for: Schizophrenia-related Xpo7 haploinsufficiency leads to behavioral and nuclear transport pathologies
Source: EMBO Rep. 2025 Jan 7;26(4):948–81. doi: 10.1038/s44319-024-00362-9 (PMC11850608; doi:10.1038/s44319-024-00362-9)
Supplement: Supplementary file 8 — Source data Fig. 6 [file 44319_2024_362_MOESM8_ESM.zip › source data for Fig 6F.xlsx]

## Sheet: Sheet1
iSPN
Gene	Code
Rbfox1	code11000000
Cadm2	code11100000
Syne1	code11000000
Cacnb2	code11100000
Cdh13	code11000000
Gli3	code11100000
Phactr1	code11000000
Sorcs1	code11100000
Chrm3	code11000000
Ryr2	code11000000
Klhl29	code11000000
Dgki	code11000000
Ror1	code11000000
Myt1l	code11000000
Lrrk2	code11100000
Pde2a	code11000000
Fat3	code11000000
Cadps	code11000000
Cacna1c	code11000000
Kcnq3	code11000000
Herc1	code11000000
Slc35f3	code11000000
Efr3b	code11000000
Atxn1	code11000000
Grik5	code11000000
Grin2a	code11000000
Cacna1i	code11000000
Prkce	code11000000
Adgrb1	code11000000
Usp3	code11000000
Nav2	code11000000
Fam168a	code11000000
Prkd1	code11100000
Znrf3	code11000000
2210408F21Rik	code11000000
Syn3	code11000000
Pitpnc1	code11000000
Tmod1	code11000000
Malat1	code00001100
Zbtb20	code00001110
Tenm2	code00001100
Lrrc4c	code00001100
Ahi1	code00001100
Stard5	code00001110
2024-03-01	code00001110
Nnat	code00001110
Man1a	code00001100
Ubb	code00001100
Pcdh17	code00001100
Gapdh	code00001100
Ctnna3	code00001100
Foxp2	code00001100
Gm15738	code00001100
Aldoa	code00001100
Atp6v0c	code00001100
Fth1	code00001100
Tuba1a	code00001100
Npas3	code00000111
Ubc	code00001100
Eef1a1	code00001100
Hsp90ab1	code00001100
Wipf3	code00110000
